# Supplementary material for: Bis(8-hy­droxy-2-methyl­quinolinium) bis­(pyridine-2,6-dicarboxyl­ato)­nickelate(II) methanol monosolvate monohydrate
Source: Acta Crystallogr Sect E Struct Rep Online. 2011 Jun 11;67(Pt 7):m891–2. doi: 10.1107/S1600536811021015 (PMC3152105; doi:10.1107/S1600536811021015)
Supplement: Supplementary file 1 [file e-67-0m891-sup1.cif]

##############################################################################
#                                                                            #
# This CIF contains the data in a paper accepted for publication in          #
# Acta Crystallographica Section E. It conforms to the requirements of       #
# Notes for Authors for Acta Crystallographica Section E, and has been       #
# peer reviewed under the auspices of the IUCr Commission on Journals.       #
#                                                                            #
# Full details of the Crystallographic Information File format               #
# are given in the paper "The Crystallographic Information File (CIF):       #
# a New Standard Archive File for Crystallography" by S. R. Hall, F. H.      #
# Allen and I. D. Brown [Acta Cryst. (1991), A47, 655-685].                  #
#                                                                            #
# The current version of the core CIF dictionary is obtainable from          #
# ftp://ftp.iucr.org/pub/cif_core.dic.                                       #
#                                                                            #
# Software is freely available for graphical display of the structure(s)     #
# in this CIF. For information consult the CIF software page                 #
# http://www.iucr.org/resources/cif/software.                                #
#                                                                            #
# This file may be used for bona fide research purposes within the           #
# scientific community so long as proper attribution is given to the journal # 
# article from which it was obtained.                                        #
#                                                                            #
##############################################################################
data_I
_audit_creation_method     SHELXL-97
_chemical_name_systematic
;
Bis(8-hydroxy-2-methylquinolinium) bis(pyridine-2,6-dicarboxylato)nickelate(II)
methanol monosolvate monohydrate
;
_chemical_name_common     ?
_chemical_formula_moiety
                            '2(C10 H10 N O +), C14 H6 N2 Ni O8 2-, C H4 O, H2 O'
_chemical_formula_sum     'C35 H32 N4 Ni O12'
_chemical_formula_iupac     '(C10 H10 N O)2 [Ni (C7 H3 N O4)2], C H4 O, H2 O'
_chemical_formula_weight     759.34
_chemical_melting_point     ?
_symmetry_cell_setting     triclinic
_symmetry_space_group_name_H-M     'P -1'
_symmetry_space_group_name_Hall     '-P 1'
loop_
    _symmetry_equiv_pos_as_xyz
    'x, y, z'
    '-x, -y, -z'
_cell_length_a     10.100(2)
_cell_length_b     12.733(3)
_cell_length_c     14.638(3)
_cell_angle_alpha     115.45(3)
_cell_angle_beta     98.73(3)
_cell_angle_gamma     95.89(3)
_cell_volume     1650.2(8)
_cell_formula_units_Z     2
_cell_measurement_reflns_used     8795
_cell_measurement_theta_min     2.08
_cell_measurement_theta_max     29.14
_cell_measurement_temperature     120(2)
_exptl_crystal_description     block
_exptl_crystal_colour     green
_exptl_crystal_size_max     0.50
_exptl_crystal_size_mid     0.50
_exptl_crystal_size_min     0.23
_exptl_crystal_density_diffrn     1.528
_exptl_crystal_density_meas     ?
_exptl_crystal_density_method     'not measured'
_exptl_crystal_F_000     788
_exptl_absorpt_coefficient_mu     0.662
_exptl_absorpt_correction_type     numerical
_exptl_absorpt_process_details     '(X-SHAPE and X-RED32; Stoe & Cie, 2005)'
_exptl_absorpt_correction_T_min     0.723
_exptl_absorpt_correction_T_max     0.856
_exptl_special_details
;
;
_diffrn_ambient_temperature     120(2)
_diffrn_radiation_type     MoK\a
_diffrn_radiation_wavelength     0.71073
_diffrn_radiation_source     'fine-focus sealed tube'
_diffrn_radiation_monochromator     graphite
_diffrn_measurement_device_type     'Stoe IPDS II'
_diffrn_measurement_method     \w
_diffrn_detector_area_resol_mean     ?
_diffrn_reflns_number     18115
_diffrn_reflns_av_R_equivalents     0.0467
_diffrn_reflns_av_sigmaI/netI     0.0472
_diffrn_reflns_theta_min     2.08
_diffrn_reflns_theta_max     29.14
_diffrn_reflns_theta_full     29.14
_diffrn_measured_fraction_theta_max     0.989
_diffrn_measured_fraction_theta_full     0.989
_diffrn_reflns_limit_h_min     -13
_diffrn_reflns_limit_h_max     13
_diffrn_reflns_limit_k_min     -17
_diffrn_reflns_limit_k_max     17
_diffrn_reflns_limit_l_min     -20
_diffrn_reflns_limit_l_max     20
_diffrn_standards_number     ?
_diffrn_standards_interval_count     ?
_diffrn_standards_interval_time     ?
_diffrn_standards_decay_%     ?
_refine_special_details
;
;
_reflns_number_total     8795
_reflns_number_gt     7132
_reflns_threshold_expression     I>2\s(I)
_refine_ls_structure_factor_coef     Fsqd
_refine_ls_matrix_type     full
_refine_ls_R_factor_all     0.0591
_refine_ls_R_factor_gt     0.0474
_refine_ls_wR_factor_gt     0.1332
_refine_ls_wR_factor_ref     0.1383
_refine_ls_goodness_of_fit_ref     1.054
_refine_ls_restrained_S_all     1.071
_refine_ls_number_reflns     8795
_refine_ls_number_parameters     492
_refine_ls_number_restraints     4
_refine_ls_hydrogen_treatment     mixed
_refine_ls_weighting_scheme     calc
_refine_ls_weighting_details
                 'calc w=1/[\s^2^(Fo^2^)+(0.0950P)^2^] where P=(Fo^2^+2Fc^2^)/3'
_atom_sites_solution_hydrogens     geom
_atom_sites_solution_primary     direct
_atom_sites_solution_secondary     difmap
_refine_ls_shift/su_max     0.000
_refine_ls_shift/su_mean     0.000
_refine_diff_density_max     1.349
_refine_diff_density_min     -1.174
_refine_ls_extinction_method     none
_refine_ls_extinction_coef     ?
loop_
    _atom_type_symbol
    _atom_type_description
    _atom_type_scat_dispersion_real
    _atom_type_scat_dispersion_imag
    _atom_type_scat_source
    'C' 'C' 0.0033 0.0016
                         'International Tables Vol C Tables 4.2.6.8 and 6.1.1.4'
    'H' 'H' 0.0000 0.0000
                         'International Tables Vol C Tables 4.2.6.8 and 6.1.1.4'
    'N' 'N' 0.0061 0.0033
                         'International Tables Vol C Tables 4.2.6.8 and 6.1.1.4'
    'O' 'O' 0.0106 0.0060
                         'International Tables Vol C Tables 4.2.6.8 and 6.1.1.4'
    'Ni' 'Ni' 0.3393 1.1124
                         'International Tables Vol C Tables 4.2.6.8 and 6.1.1.4'
_computing_data_collection     'X-AREA (Stoe & Cie, 2005)'
_computing_cell_refinement     'X-AREA (Stoe & Cie, 2005)'
_computing_data_reduction     'X-AREA (Stoe & Cie, 2005)'
_computing_structure_solution     'SHELXS97 (Sheldrick, 2008)'
_computing_structure_refinement     'SHELXL97 (Sheldrick, 2008)'
_computing_molecular_graphics     'ORTEP-3 (Farrugia, 1997)'
_computing_publication_material     'WinGX (Farrugia, 1999)'
loop_
    _atom_site_type_symbol
    _atom_site_label
    _atom_site_fract_x
    _atom_site_fract_y
    _atom_site_fract_z
    _atom_site_U_iso_or_equiv
    _atom_site_adp_type
    _atom_site_calc_flag
    _atom_site_refinement_flags
    _atom_site_occupancy
    _atom_site_symmetry_multiplicity
    _atom_site_disorder_assembly
    _atom_site_disorder_group
    Ni Ni1 0.48763(3) 0.22447(2) 0.253563(19) 0.01440(9) Uani d . 1 1 . .
    O O1 0.31109(16) 0.28626(14) 0.21116(11) 0.0203(3) Uani d . 1 1 . .
    O O2 0.10747(16) 0.21828(15) 0.10010(13) 0.0251(3) Uani d . 1 1 . .
    O O3 0.61797(15) 0.09757(14) 0.23722(12) 0.0213(3) Uani d . 1 1 . .
    O O4 0.62645(19) -0.09259(16) 0.13845(14) 0.0307(4) Uani d . 1 1 . .
    O O5 0.39775(15) 0.19150(14) 0.36350(12) 0.0199(3) Uani d . 1 1 . .
    O O6 0.42156(16) 0.25518(16) 0.53527(13) 0.0253(3) Uani d . 1 1 . .
    O O7 0.61440(16) 0.32453(13) 0.20438(11) 0.0198(3) Uani d . 1 1 . .
    O O8 0.77752(18) 0.48837(15) 0.26964(13) 0.0286(4) Uani d . 1 1 . .
    O O9 0.83619(15) -0.06433(14) 0.67019(13) 0.0220(3) Uani d . 1 1 . .
    H H9A 0.7626 -0.1060 0.6597 0.033 Uiso calc R 1 1 . .
    O O10 -0.02135(18) 0.58541(16) 0.83206(14) 0.0277(4) Uani d . 1 1 . .
    H H10A -0.0602 0.6421 0.8462 0.042 Uiso calc R 1 1 . .
    O O11 0.87763(18) 0.13711(17) 0.34025(16) 0.0314(4) Uani d . 1 1 . .
    O O12 0.4661(4) 0.3460(3) 0.0331(3) 0.0818(10) Uani d D 1 1 . .
    N N1 0.38462(18) 0.08308(15) 0.12842(13) 0.0163(3) Uani d . 1 1 . .
    N N2 0.58956(17) 0.35510(15) 0.38661(13) 0.0148(3) Uani d . 1 1 . .
    N N3 1.04662(17) 0.04876(16) 0.63184(13) 0.0158(3) Uani d . 1 1 . .
    N N4 0.11624(18) 0.42168(16) 0.84640(14) 0.0188(3) Uani d D 1 1 . .
    C C1 0.2237(2) 0.20798(19) 0.13492(16) 0.0186(4) Uani d . 1 1 . .
    C C2 0.2634(2) 0.08790(19) 0.08134(15) 0.0178(4) Uani d . 1 1 . .
    C C3 0.1854(2) -0.0107(2) -0.00518(17) 0.0254(5) Uani d . 1 1 . .
    H H3 0.1011 -0.0070 -0.0382 0.030 Uiso calc R 1 1 . .
    C C4 0.2365(3) -0.1150(2) -0.04118(17) 0.0275(5) Uani d . 1 1 . .
    H H4 0.1863 -0.1823 -0.0990 0.033 Uiso calc R 1 1 . .
    C C5 0.3623(3) -0.11857(19) 0.00914(17) 0.0247(5) Uani d . 1 1 . .
    H H5 0.3977 -0.1878 -0.0143 0.030 Uiso calc R 1 1 . .
    C C6 0.4345(2) -0.01672(18) 0.09532(16) 0.0179(4) Uani d . 1 1 . .
    C C7 0.5721(2) -0.00531(19) 0.16093(17) 0.0207(4) Uani d . 1 1 . .
    C C8 0.4523(2) 0.26155(19) 0.45925(16) 0.0177(4) Uani d . 1 1 . .
    C C9 0.5642(2) 0.36054(18) 0.47561(15) 0.0156(4) Uani d . 1 1 . .
    C C10 0.6345(2) 0.45077(19) 0.57041(16) 0.0187(4) Uani d . 1 1 . .
    H H10 0.6156 0.4548 0.6319 0.022 Uiso calc R 1 1 . .
    C C11 0.7344(2) 0.5355(2) 0.57129(16) 0.0219(4) Uani d . 1 1 . .
    H H11 0.7840 0.5967 0.6339 0.026 Uiso calc R 1 1 . .
    C C12 0.7593(2) 0.5279(2) 0.47794(17) 0.0222(4) Uani d . 1 1 . .
    H H12 0.8257 0.5838 0.4773 0.027 Uiso calc R 1 1 . .
    C C13 0.6835(2) 0.43572(18) 0.38596(15) 0.0169(4) Uani d . 1 1 . .
    C C14 0.6943(2) 0.41509(19) 0.27724(16) 0.0195(4) Uani d . 1 1 . .
    C C15 1.2834(2) 0.0523(2) 0.61385(17) 0.0207(4) Uani d . 1 1 . .
    H H15A 1.3271 0.0745 0.6842 0.031 Uiso calc R 1 1 . .
    H H15B 1.3431 0.0846 0.5832 0.031 Uiso calc R 1 1 . .
    H H15C 1.2632 -0.0324 0.5752 0.031 Uiso calc R 1 1 . .
    C C16 1.1540(2) 0.09952(19) 0.61216(15) 0.0171(4) Uani d . 1 1 . .
    C C17 1.1436(2) 0.1982(2) 0.59303(16) 0.0211(4) Uani d . 1 1 . .
    H H17 1.2167 0.2331 0.5775 0.025 Uiso calc R 1 1 . .
    C C18 1.0255(2) 0.2424(2) 0.59747(17) 0.0216(4) Uani d . 1 1 . .
    H H18 1.0197 0.3083 0.5859 0.026 Uiso calc R 1 1 . .
    C C19 0.9126(2) 0.18995(18) 0.61924(16) 0.0182(4) Uani d . 1 1 . .
    C C20 0.7884(2) 0.2320(2) 0.62389(17) 0.0226(4) Uani d . 1 1 . .
    H H20 0.7787 0.2982 0.6136 0.027 Uiso calc R 1 1 . .
    C C21 0.6821(2) 0.1746(2) 0.64367(18) 0.0233(4) Uani d . 1 1 . .
    H H21 0.6005 0.2025 0.6468 0.028 Uiso calc R 1 1 . .
    C C22 0.6949(2) 0.0737(2) 0.65937(17) 0.0216(4) Uani d . 1 1 . .
    H H22 0.6214 0.0359 0.6722 0.026 Uiso calc R 1 1 . .
    C C23 0.8152(2) 0.03039(18) 0.65586(15) 0.0176(4) Uani d . 1 1 . .
    C C24 0.9258(2) 0.08958(18) 0.63603(15) 0.0166(4) Uani d . 1 1 . .
    C C25 0.3355(2) 0.3609(2) 0.8390(2) 0.0311(5) Uani d . 1 1 . .
    H H25A 0.3341 0.3696 0.7769 0.047 Uiso calc R 1 1 . .
    H H25B 0.3731 0.2925 0.8327 0.047 Uiso calc R 1 1 . .
    H H25C 0.3906 0.4301 0.8972 0.047 Uiso calc R 1 1 . .
    C C26 0.1934(2) 0.3462(2) 0.85504(16) 0.0219(4) Uani d . 1 1 . .
    C C27 0.1390(2) 0.2585(2) 0.87963(17) 0.0239(4) Uani d . 1 1 . .
    H H27 0.1915 0.2046 0.8850 0.029 Uiso calc R 1 1 . .
    C C28 0.0084(2) 0.2513(2) 0.89586(16) 0.0227(4) Uani d . 1 1 . .
    H H28 -0.0273 0.1921 0.9113 0.027 Uiso calc R 1 1 . .
    C C29 -0.0716(2) 0.33329(19) 0.88931(15) 0.0192(4) Uani d . 1 1 . .
    C C30 -0.2050(2) 0.3338(2) 0.90747(18) 0.0251(4) Uani d . 1 1 . .
    H H30 -0.2452 0.2779 0.9248 0.030 Uiso calc R 1 1 . .
    C C31 -0.2747(2) 0.4172(2) 0.89942(18) 0.0259(5) Uani d . 1 1 . .
    H H31 -0.3625 0.4169 0.9116 0.031 Uiso calc R 1 1 . .
    C C32 -0.2177(2) 0.5032(2) 0.87334(17) 0.0234(4) Uani d . 1 1 . .
    H H32 -0.2679 0.5583 0.8680 0.028 Uiso calc R 1 1 . .
    C C33 -0.0865(2) 0.50617(19) 0.85547(16) 0.0199(4) Uani d . 1 1 . .
    C C34 -0.0139(2) 0.42021(19) 0.86331(15) 0.0171(4) Uani d . 1 1 . .
    C C35 0.9526(3) 0.2250(3) 0.3241(3) 0.0370(6) Uani d . 1 1 . .
    H H35A 0.9536 0.1951 0.2518 0.056 Uiso calc R 1 1 . .
    H H35B 1.0444 0.2461 0.3638 0.056 Uiso calc R 1 1 . .
    H H35C 0.9107 0.2937 0.3456 0.056 Uiso calc R 1 1 . .
    H H3A 1.060(3) -0.010(3) 0.640(2) 0.030(8) Uiso d . 1 1 . .
    H H4A 0.154(3) 0.468(3) 0.825(3) 0.040(9) Uiso d D 1 1 . .
    H H11A 0.794(4) 0.117(3) 0.304(3) 0.051(10) Uiso d . 1 1 . .
    H H12A 0.516(4) 0.350(4) 0.085(3) 0.076 Uiso d D 1 1 . .
    H H12B 0.419(4) 0.291(3) -0.020(2) 0.076 Uiso d D 1 1 . .
loop_
    _atom_site_aniso_label
    _atom_site_aniso_U_11
    _atom_site_aniso_U_22
    _atom_site_aniso_U_33
    _atom_site_aniso_U_12
    _atom_site_aniso_U_13
    _atom_site_aniso_U_23
    Ni1 0.01386(13) 0.01242(13) 0.01467(13) -0.00045(9) 0.00241(9) 0.00496(10)
    O1 0.0209(7) 0.0180(7) 0.0190(7) 0.0041(6) 0.0015(6) 0.0063(6)
    O2 0.0182(7) 0.0275(8) 0.0287(8) 0.0042(6) 0.0006(6) 0.0135(7)
    O3 0.0185(7) 0.0215(8) 0.0239(7) 0.0048(6) 0.0046(6) 0.0101(6)
    O4 0.0376(10) 0.0272(9) 0.0353(9) 0.0177(8) 0.0153(8) 0.0164(8)
    O5 0.0176(7) 0.0198(7) 0.0218(7) -0.0027(6) 0.0049(6) 0.0102(6)
    O6 0.0224(8) 0.0343(9) 0.0252(8) 0.0001(7) 0.0080(6) 0.0192(7)
    O7 0.0233(7) 0.0179(7) 0.0152(6) -0.0015(6) 0.0052(6) 0.0055(6)
    O8 0.0325(9) 0.0242(8) 0.0258(8) -0.0073(7) 0.0148(7) 0.0085(7)
    O9 0.0155(7) 0.0219(8) 0.0323(8) -0.0004(6) 0.0055(6) 0.0165(7)
    O10 0.0278(8) 0.0280(9) 0.0395(9) 0.0097(7) 0.0165(7) 0.0225(8)
    O11 0.0183(8) 0.0322(9) 0.0500(11) 0.0004(7) 0.0011(7) 0.0273(9)
    O12 0.100(3) 0.080(2) 0.0591(18) 0.031(2) 0.0050(18) 0.0261(17)
    N1 0.0170(8) 0.0145(8) 0.0168(8) 0.0001(6) 0.0054(6) 0.0068(6)
    N2 0.0131(7) 0.0141(8) 0.0160(7) 0.0005(6) 0.0044(6) 0.0056(6)
    N3 0.0151(8) 0.0147(8) 0.0161(7) -0.0007(6) 0.0035(6) 0.0063(6)
    N4 0.0177(8) 0.0189(8) 0.0175(8) 0.0005(7) 0.0057(6) 0.0063(7)
    C1 0.0195(9) 0.0204(10) 0.0169(9) 0.0033(8) 0.0048(7) 0.0092(8)
    C2 0.0170(9) 0.0193(10) 0.0150(9) -0.0006(8) 0.0042(7) 0.0064(8)
    C3 0.0223(10) 0.0287(12) 0.0183(10) -0.0041(9) 0.0029(8) 0.0067(9)
    C4 0.0319(12) 0.0228(11) 0.0173(10) -0.0079(9) 0.0059(9) 0.0022(8)
    C5 0.0382(13) 0.0139(9) 0.0206(10) 0.0002(9) 0.0139(9) 0.0053(8)
    C6 0.0221(10) 0.0154(9) 0.0179(9) 0.0014(8) 0.0097(7) 0.0078(8)
    C7 0.0232(10) 0.0202(10) 0.0239(10) 0.0060(8) 0.0114(8) 0.0123(8)
    C8 0.0143(9) 0.0201(10) 0.0220(9) 0.0024(7) 0.0052(7) 0.0124(8)
    C9 0.0141(8) 0.0174(9) 0.0174(9) 0.0022(7) 0.0045(7) 0.0095(7)
    C10 0.0204(9) 0.0204(10) 0.0158(9) 0.0040(8) 0.0059(7) 0.0080(8)
    C11 0.0224(10) 0.0193(10) 0.0168(9) -0.0014(8) 0.0032(8) 0.0031(8)
    C12 0.0204(10) 0.0183(10) 0.0219(10) -0.0055(8) 0.0050(8) 0.0054(8)
    C13 0.0173(9) 0.0153(9) 0.0177(9) 0.0007(7) 0.0068(7) 0.0067(7)
    C14 0.0215(10) 0.0169(9) 0.0193(9) 0.0012(8) 0.0092(8) 0.0066(8)
    C15 0.0148(9) 0.0247(10) 0.0211(10) 0.0003(8) 0.0039(7) 0.0098(8)
    C16 0.0145(9) 0.0200(9) 0.0128(8) -0.0026(7) 0.0022(7) 0.0053(7)
    C17 0.0221(10) 0.0209(10) 0.0189(9) -0.0035(8) 0.0053(8) 0.0090(8)
    C18 0.0255(11) 0.0192(10) 0.0212(10) 0.0001(8) 0.0044(8) 0.0113(8)
    C19 0.0189(9) 0.0171(9) 0.0164(9) -0.0006(8) 0.0029(7) 0.0069(7)
    C20 0.0243(10) 0.0202(10) 0.0233(10) 0.0044(8) 0.0043(8) 0.0101(8)
    C21 0.0182(10) 0.0247(11) 0.0254(10) 0.0050(8) 0.0045(8) 0.0098(9)
    C22 0.0165(9) 0.0227(10) 0.0240(10) 0.0003(8) 0.0046(8) 0.0099(8)
    C23 0.0167(9) 0.0169(9) 0.0167(9) -0.0009(7) 0.0025(7) 0.0067(7)
    C24 0.0160(9) 0.0165(9) 0.0138(8) -0.0010(7) 0.0018(7) 0.0050(7)
    C25 0.0181(10) 0.0263(12) 0.0396(13) 0.0032(9) 0.0066(9) 0.0067(10)
    C26 0.0198(10) 0.0194(10) 0.0190(9) 0.0024(8) 0.0029(8) 0.0026(8)
    C27 0.0255(11) 0.0199(10) 0.0220(10) 0.0053(8) 0.0009(8) 0.0065(8)
    C28 0.0294(11) 0.0194(10) 0.0181(9) 0.0003(8) 0.0036(8) 0.0088(8)
    C29 0.0214(10) 0.0198(10) 0.0135(8) -0.0004(8) 0.0041(7) 0.0056(7)
    C30 0.0243(11) 0.0264(11) 0.0235(10) -0.0025(9) 0.0100(8) 0.0103(9)
    C31 0.0178(10) 0.0286(12) 0.0270(11) 0.0013(9) 0.0099(8) 0.0076(9)
    C32 0.0205(10) 0.0235(11) 0.0242(10) 0.0058(8) 0.0070(8) 0.0081(9)
    C33 0.0208(10) 0.0197(10) 0.0187(9) 0.0020(8) 0.0051(8) 0.0083(8)
    C34 0.0165(9) 0.0190(9) 0.0138(8) 0.0015(7) 0.0050(7) 0.0057(7)
    C35 0.0280(12) 0.0318(13) 0.0547(17) -0.0047(10) -0.0021(11) 0.0284(13)
_geom_special_details
;
;
loop_
    _geom_bond_atom_site_label_1
    _geom_bond_atom_site_label_2
    _geom_bond_site_symmetry_2
    _geom_bond_distance
    _geom_bond_publ_flag
    Ni1 N2 . 1.969(2) ?
    Ni1 N1 . 1.970(2) ?
    Ni1 O7 . 2.1247(16) ?
    Ni1 O5 . 2.1298(16) ?
    Ni1 O1 . 2.1343(16) ?
    Ni1 O3 . 2.1449(16) ?
    O1 C1 . 1.258(3) ?
    O2 C1 . 1.250(3) ?
    O3 C7 . 1.280(3) ?
    O4 C7 . 1.229(3) ?
    O5 C8 . 1.286(3) ?
    O6 C8 . 1.232(3) ?
    O7 C14 . 1.269(3) ?
    O8 C14 . 1.243(3) ?
    O9 C23 . 1.342(3) ?
    O9 H9A . 0.8200 ?
    O10 C33 . 1.341(3) ?
    O10 H10A . 0.8200 ?
    O11 C35 . 1.411(3) ?
    O11 H11A . 0.87(4) ?
    O12 H12A . 0.82(2) ?
    O12 H12B . 0.82(2) ?
    N1 C2 . 1.332(3) ?
    N1 C6 . 1.334(3) ?
    N2 C13 . 1.329(3) ?
    N2 C9 . 1.340(3) ?
    N3 C16 . 1.337(3) ?
    N3 C24 . 1.374(3) ?
    N3 H3A . 0.82(3) ?
    N4 C26 . 1.333(3) ?
    N4 C34 . 1.374(3) ?
    N4 H4A . 0.86(3) ?
    C1 C2 . 1.518(3) ?
    C2 C3 . 1.389(3) ?
    C3 C4 . 1.389(4) ?
    C3 H3 . 0.9300 ?
    C4 C5 . 1.384(4) ?
    C4 H4 . 0.9300 ?
    C5 C6 . 1.388(3) ?
    C5 H5 . 0.9300 ?
    C6 C7 . 1.519(3) ?
    C8 C9 . 1.513(3) ?
    C9 C10 . 1.383(3) ?
    C10 C11 . 1.394(3) ?
    C10 H10 . 0.9300 ?
    C11 C12 . 1.392(3) ?
    C11 H11 . 0.9300 ?
    C12 C13 . 1.386(3) ?
    C12 H12 . 0.9300 ?
    C13 C14 . 1.521(3) ?
    C15 C16 . 1.495(3) ?
    C15 H15A . 0.9600 ?
    C15 H15B . 0.9600 ?
    C15 H15C . 0.9600 ?
    C16 C17 . 1.410(3) ?
    C17 C18 . 1.369(3) ?
    C17 H17 . 0.9300 ?
    C18 C19 . 1.409(3) ?
    C18 H18 . 0.9300 ?
    C19 C20 . 1.413(3) ?
    C19 C24 . 1.417(3) ?
    C20 C21 . 1.373(3) ?
    C20 H20 . 0.9300 ?
    C21 C22 . 1.413(3) ?
    C21 H21 . 0.9300 ?
    C22 C23 . 1.384(3) ?
    C22 H22 . 0.9300 ?
    C23 C24 . 1.419(3) ?
    C25 C26 . 1.495(3) ?
    C25 H25A . 0.9600 ?
    C25 H25B . 0.9600 ?
    C25 H25C . 0.9600 ?
    C26 C27 . 1.400(3) ?
    C27 C28 . 1.376(3) ?
    C27 H27 . 0.9300 ?
    C28 C29 . 1.410(3) ?
    C28 H28 . 0.9300 ?
    C29 C30 . 1.412(3) ?
    C29 C34 . 1.416(3) ?
    C30 C31 . 1.368(4) ?
    C30 H30 . 0.9300 ?
    C31 C32 . 1.405(3) ?
    C31 H31 . 0.9300 ?
    C32 C33 . 1.389(3) ?
    C32 H32 . 0.9300 ?
    C33 C34 . 1.413(3) ?
    C35 H35A . 0.9600 ?
    C35 H35B . 0.9600 ?
    C35 H35C . 0.9600 ?
loop_
    _geom_angle_atom_site_label_1
    _geom_angle_atom_site_label_2
    _geom_angle_atom_site_label_3
    _geom_angle_site_symmetry_1
    _geom_angle_site_symmetry_3
    _geom_angle
    _geom_angle_publ_flag
    N2 Ni1 N1 . . 173.76(7) ?
    N2 Ni1 O7 . . 78.07(7) ?
    N1 Ni1 O7 . . 107.32(7) ?
    N2 Ni1 O5 . . 77.35(7) ?
    N1 Ni1 O5 . . 97.45(7) ?
    O7 Ni1 O5 . . 155.11(6) ?
    N2 Ni1 O1 . . 105.25(7) ?
    N1 Ni1 O1 . . 77.98(7) ?
    O7 Ni1 O1 . . 92.46(6) ?
    O5 Ni1 O1 . . 90.26(6) ?
    N2 Ni1 O3 . . 99.28(7) ?
    N1 Ni1 O3 . . 77.43(7) ?
    O7 Ni1 O3 . . 94.27(6) ?
    O5 Ni1 O3 . . 93.46(6) ?
    O1 Ni1 O3 . . 155.41(6) ?
    C1 O1 Ni1 . . 114.11(14) ?
    C7 O3 Ni1 . . 115.21(13) ?
    C8 O5 Ni1 . . 115.57(13) ?
    C14 O7 Ni1 . . 114.82(13) ?
    C23 O9 H9A . . 109.5 ?
    C33 O10 H10A . . 109.5 ?
    C35 O11 H11A . . 111(3) ?
    H12A O12 H12B . . 134(4) ?
    C2 N1 C6 . . 121.35(19) ?
    C2 N1 Ni1 . . 119.01(14) ?
    C6 N1 Ni1 . . 119.57(14) ?
    C13 N2 C9 . . 121.36(18) ?
    C13 N2 Ni1 . . 118.90(14) ?
    C9 N2 Ni1 . . 119.74(14) ?
    C16 N3 C24 . . 122.90(18) ?
    C16 N3 H3A . . 113(2) ?
    C24 N3 H3A . . 124(2) ?
    C26 N4 C34 . . 123.3(2) ?
    C26 N4 H4A . . 113(2) ?
    C34 N4 H4A . . 123(2) ?
    O2 C1 O1 . . 126.9(2) ?
    O2 C1 C2 . . 116.94(19) ?
    O1 C1 C2 . . 116.19(18) ?
    N1 C2 C3 . . 121.0(2) ?
    N1 C2 C1 . . 112.51(18) ?
    C3 C2 C1 . . 126.51(19) ?
    C2 C3 C4 . . 118.4(2) ?
    C2 C3 H3 . . 120.8 ?
    C4 C3 H3 . . 120.8 ?
    C5 C4 C3 . . 119.9(2) ?
    C5 C4 H4 . . 120.1 ?
    C3 C4 H4 . . 120.1 ?
    C4 C5 C6 . . 118.6(2) ?
    C4 C5 H5 . . 120.7 ?
    C6 C5 H5 . . 120.7 ?
    N1 C6 C5 . . 120.8(2) ?
    N1 C6 C7 . . 113.46(18) ?
    C5 C6 C7 . . 125.7(2) ?
    O4 C7 O3 . . 126.7(2) ?
    O4 C7 C6 . . 119.0(2) ?
    O3 C7 C6 . . 114.29(18) ?
    O6 C8 O5 . . 126.6(2) ?
    O6 C8 C9 . . 119.24(19) ?
    O5 C8 C9 . . 114.17(18) ?
    N2 C9 C10 . . 121.21(19) ?
    N2 C9 C8 . . 112.99(18) ?
    C10 C9 C8 . . 125.79(18) ?
    C9 C10 C11 . . 118.25(19) ?
    C9 C10 H10 . . 120.9 ?
    C11 C10 H10 . . 120.9 ?
    C12 C11 C10 . . 119.6(2) ?
    C12 C11 H11 . . 120.2 ?
    C10 C11 H11 . . 120.2 ?
    C13 C12 C11 . . 118.8(2) ?
    C13 C12 H12 . . 120.6 ?
    C11 C12 H12 . . 120.6 ?
    N2 C13 C12 . . 120.76(19) ?
    N2 C13 C14 . . 113.11(18) ?
    C12 C13 C14 . . 126.12(19) ?
    O8 C14 O7 . . 127.7(2) ?
    O8 C14 C13 . . 117.26(19) ?
    O7 C14 C13 . . 115.06(18) ?
    C16 C15 H15A . . 109.5 ?
    C16 C15 H15B . . 109.5 ?
    H15A C15 H15B . . 109.5 ?
    C16 C15 H15C . . 109.5 ?
    H15A C15 H15C . . 109.5 ?
    H15B C15 H15C . . 109.5 ?
    N3 C16 C17 . . 119.24(19) ?
    N3 C16 C15 . . 119.15(19) ?
    C17 C16 C15 . . 121.58(19) ?
    C18 C17 C16 . . 119.7(2) ?
    C18 C17 H17 . . 120.1 ?
    C16 C17 H17 . . 120.1 ?
    C17 C18 C19 . . 121.2(2) ?
    C17 C18 H18 . . 119.4 ?
    C19 C18 H18 . . 119.4 ?
    C18 C19 C20 . . 123.2(2) ?
    C18 C19 C24 . . 117.50(19) ?
    C20 C19 C24 . . 119.32(19) ?
    C21 C20 C19 . . 119.7(2) ?
    C21 C20 H20 . . 120.2 ?
    C19 C20 H20 . . 120.2 ?
    C20 C21 C22 . . 121.0(2) ?
    C20 C21 H21 . . 119.5 ?
    C22 C21 H21 . . 119.5 ?
    C23 C22 C21 . . 120.9(2) ?
    C23 C22 H22 . . 119.5 ?
    C21 C22 H22 . . 119.5 ?
    O9 C23 C22 . . 124.84(19) ?
    O9 C23 C24 . . 116.69(18) ?
    C22 C23 C24 . . 118.46(19) ?
    N3 C24 C19 . . 119.42(18) ?
    N3 C24 C23 . . 119.95(19) ?
    C19 C24 C23 . . 120.62(19) ?
    C26 C25 H25A . . 109.5 ?
    C26 C25 H25B . . 109.5 ?
    H25A C25 H25B . . 109.5 ?
    C26 C25 H25C . . 109.5 ?
    H25A C25 H25C . . 109.5 ?
    H25B C25 H25C . . 109.5 ?
    N4 C26 C27 . . 119.0(2) ?
    N4 C26 C25 . . 117.8(2) ?
    C27 C26 C25 . . 123.2(2) ?
    C28 C27 C26 . . 120.4(2) ?
    C28 C27 H27 . . 119.8 ?
    C26 C27 H27 . . 119.8 ?
    C27 C28 C29 . . 120.4(2) ?
    C27 C28 H28 . . 119.8 ?
    C29 C28 H28 . . 119.8 ?
    C28 C29 C30 . . 123.9(2) ?
    C28 C29 C34 . . 117.7(2) ?
    C30 C29 C34 . . 118.4(2) ?
    C31 C30 C29 . . 119.6(2) ?
    C31 C30 H30 . . 120.2 ?
    C29 C30 H30 . . 120.2 ?
    C30 C31 C32 . . 122.0(2) ?
    C30 C31 H31 . . 119.0 ?
    C32 C31 H31 . . 119.0 ?
    C33 C32 C31 . . 120.2(2) ?
    C33 C32 H32 . . 119.9 ?
    C31 C32 H32 . . 119.9 ?
    O10 C33 C32 . . 125.2(2) ?
    O10 C33 C34 . . 116.59(19) ?
    C32 C33 C34 . . 118.2(2) ?
    N4 C34 C33 . . 119.24(19) ?
    N4 C34 C29 . . 119.19(19) ?
    C33 C34 C29 . . 121.57(19) ?
    O11 C35 H35A . . 109.5 ?
    O11 C35 H35B . . 109.5 ?
    H35A C35 H35B . . 109.5 ?
    O11 C35 H35C . . 109.5 ?
    H35A C35 H35C . . 109.5 ?
    H35B C35 H35C . . 109.5 ?
loop_
    _geom_torsion_atom_site_label_1
    _geom_torsion_atom_site_label_2
    _geom_torsion_atom_site_label_3
    _geom_torsion_atom_site_label_4
    _geom_torsion_site_symmetry_1
    _geom_torsion_site_symmetry_2
    _geom_torsion_site_symmetry_3
    _geom_torsion_site_symmetry_4
    _geom_torsion
    _geom_torsion_publ_flag
    N2 Ni1 O1 C1 . . . . -170.54(14) ?
    N1 Ni1 O1 C1 . . . . 3.97(15) ?
    O7 Ni1 O1 C1 . . . . 111.16(15) ?
    O5 Ni1 O1 C1 . . . . -93.59(15) ?
    O3 Ni1 O1 C1 . . . . 5.3(2) ?
    N2 Ni1 O3 C7 . . . . 173.19(15) ?
    N1 Ni1 O3 C7 . . . . -1.41(15) ?
    O7 Ni1 O3 C7 . . . . -108.22(15) ?
    O5 Ni1 O3 C7 . . . . 95.46(15) ?
    O1 Ni1 O3 C7 . . . . -2.7(2) ?
    N2 Ni1 O5 C8 . . . . -4.03(14) ?
    N1 Ni1 O5 C8 . . . . 172.48(14) ?
    O7 Ni1 O5 C8 . . . . -13.2(2) ?
    O1 Ni1 O5 C8 . . . . -109.61(15) ?
    O3 Ni1 O5 C8 . . . . 94.72(15) ?
    N2 Ni1 O7 C14 . . . . 1.19(15) ?
    N1 Ni1 O7 C14 . . . . -175.57(14) ?
    O5 Ni1 O7 C14 . . . . 10.3(2) ?
    O1 Ni1 O7 C14 . . . . 106.26(15) ?
    O3 Ni1 O7 C14 . . . . -97.41(15) ?
    O7 Ni1 N1 C2 . . . . -90.88(16) ?
    O5 Ni1 N1 C2 . . . . 86.61(16) ?
    O1 Ni1 N1 C2 . . . . -2.05(15) ?
    O3 Ni1 N1 C2 . . . . 178.52(16) ?
    O7 Ni1 N1 C6 . . . . 92.11(16) ?
    O5 Ni1 N1 C6 . . . . -90.39(16) ?
    O1 Ni1 N1 C6 . . . . -179.06(16) ?
    O3 Ni1 N1 C6 . . . . 1.51(15) ?
    O7 Ni1 N2 C13 . . . . -1.72(15) ?
    O5 Ni1 N2 C13 . . . . -177.78(16) ?
    O1 Ni1 N2 C13 . . . . -91.02(15) ?
    O3 Ni1 N2 C13 . . . . 90.73(15) ?
    O7 Ni1 N2 C9 . . . . 178.94(16) ?
    O5 Ni1 N2 C9 . . . . 2.87(14) ?
    O1 Ni1 N2 C9 . . . . 89.63(15) ?
    O3 Ni1 N2 C9 . . . . -88.62(15) ?
    Ni1 O1 C1 O2 . . . . 173.66(18) ?
    Ni1 O1 C1 C2 . . . . -5.0(2) ?
    C6 N1 C2 C3 . . . . -1.1(3) ?
    Ni1 N1 C2 C3 . . . . -178.01(16) ?
    C6 N1 C2 C1 . . . . 177.15(17) ?
    Ni1 N1 C2 C1 . . . . 0.2(2) ?
    O2 C1 C2 N1 . . . . -175.41(18) ?
    O1 C1 C2 N1 . . . . 3.4(3) ?
    O2 C1 C2 C3 . . . . 2.7(3) ?
    O1 C1 C2 C3 . . . . -178.5(2) ?
    N1 C2 C3 C4 . . . . 0.4(3) ?
    C1 C2 C3 C4 . . . . -177.5(2) ?
    C2 C3 C4 C5 . . . . 0.0(3) ?
    C3 C4 C5 C6 . . . . 0.2(3) ?
    C2 N1 C6 C5 . . . . 1.2(3) ?
    Ni1 N1 C6 C5 . . . . 178.16(15) ?
    C2 N1 C6 C7 . . . . -178.34(18) ?
    Ni1 N1 C6 C7 . . . . -1.4(2) ?
    C4 C5 C6 N1 . . . . -0.8(3) ?
    C4 C5 C6 C7 . . . . 178.7(2) ?
    Ni1 O3 C7 O4 . . . . -177.46(19) ?
    Ni1 O3 C7 C6 . . . . 1.1(2) ?
    N1 C6 C7 O4 . . . . 178.78(19) ?
    C5 C6 C7 O4 . . . . -0.8(3) ?
    N1 C6 C7 O3 . . . . 0.1(3) ?
    C5 C6 C7 O3 . . . . -179.4(2) ?
    Ni1 O5 C8 O6 . . . . -176.08(17) ?
    Ni1 O5 C8 C9 . . . . 4.3(2) ?
    C13 N2 C9 C10 . . . . 0.3(3) ?
    Ni1 N2 C9 C10 . . . . 179.66(14) ?
    C13 N2 C9 C8 . . . . 179.14(17) ?
    Ni1 N2 C9 C8 . . . . -1.5(2) ?
    O6 C8 C9 N2 . . . . 178.34(18) ?
    O5 C8 C9 N2 . . . . -2.0(2) ?
    O6 C8 C9 C10 . . . . -2.9(3) ?
    O5 C8 C9 C10 . . . . 176.70(19) ?
    N2 C9 C10 C11 . . . . -0.9(3) ?
    C8 C9 C10 C11 . . . . -179.59(19) ?
    C9 C10 C11 C12 . . . . 0.7(3) ?
    C10 C11 C12 C13 . . . . 0.1(3) ?
    C9 N2 C13 C12 . . . . 0.5(3) ?
    Ni1 N2 C13 C12 . . . . -178.84(16) ?
    C9 N2 C13 C14 . . . . -178.75(17) ?
    Ni1 N2 C13 C14 . . . . 1.9(2) ?
    C11 C12 C13 N2 . . . . -0.7(3) ?
    C11 C12 C13 C14 . . . . 178.5(2) ?
    Ni1 O7 C14 O8 . . . . -179.45(19) ?
    Ni1 O7 C14 C13 . . . . -0.5(2) ?
    N2 C13 C14 O8 . . . . 178.21(19) ?
    C12 C13 C14 O8 . . . . -1.0(3) ?
    N2 C13 C14 O7 . . . . -0.8(3) ?
    C12 C13 C14 O7 . . . . 180.0(2) ?
    C24 N3 C16 C17 . . . . -1.1(3) ?
    C24 N3 C16 C15 . . . . 177.27(18) ?
    N3 C16 C17 C18 . . . . 1.7(3) ?
    C15 C16 C17 C18 . . . . -176.62(19) ?
    C16 C17 C18 C19 . . . . -1.1(3) ?
    C17 C18 C19 C20 . . . . -179.5(2) ?
    C17 C18 C19 C24 . . . . -0.2(3) ?
    C18 C19 C20 C21 . . . . 178.8(2) ?
    C24 C19 C20 C21 . . . . -0.6(3) ?
    C19 C20 C21 C22 . . . . -0.1(3) ?
    C20 C21 C22 C23 . . . . 0.4(3) ?
    C21 C22 C23 O9 . . . . 179.8(2) ?
    C21 C22 C23 C24 . . . . 0.0(3) ?
    C16 N3 C24 C19 . . . . -0.2(3) ?
    C16 N3 C24 C23 . . . . 179.11(18) ?
    C18 C19 C24 N3 . . . . 0.8(3) ?
    C20 C19 C24 N3 . . . . -179.81(18) ?
    C18 C19 C24 C23 . . . . -178.48(18) ?
    C20 C19 C24 C23 . . . . 0.9(3) ?
    O9 C23 C24 N3 . . . . 0.3(3) ?
    C22 C23 C24 N3 . . . . -179.88(19) ?
    O9 C23 C24 C19 . . . . 179.56(18) ?
    C22 C23 C24 C19 . . . . -0.6(3) ?
    C34 N4 C26 C27 . . . . 1.9(3) ?
    C34 N4 C26 C25 . . . . -177.4(2) ?
    N4 C26 C27 C28 . . . . -0.8(3) ?
    C25 C26 C27 C28 . . . . 178.4(2) ?
    C26 C27 C28 C29 . . . . -0.9(3) ?
    C27 C28 C29 C30 . . . . -178.3(2) ?
    C27 C28 C29 C34 . . . . 1.4(3) ?
    C28 C29 C30 C31 . . . . 179.9(2) ?
    C34 C29 C30 C31 . . . . 0.1(3) ?
    C29 C30 C31 C32 . . . . 0.1(4) ?
    C30 C31 C32 C33 . . . . -0.4(4) ?
    C31 C32 C33 O10 . . . . -178.7(2) ?
    C31 C32 C33 C34 . . . . 0.6(3) ?
    C26 N4 C34 C33 . . . . 178.0(2) ?
    C26 N4 C34 C29 . . . . -1.3(3) ?
    O10 C33 C34 N4 . . . . -0.4(3) ?
    C32 C33 C34 N4 . . . . -179.72(19) ?
    O10 C33 C34 C29 . . . . 178.94(19) ?
    C32 C33 C34 C29 . . . . -0.4(3) ?
    C28 C29 C34 N4 . . . . -0.4(3) ?
    C30 C29 C34 N4 . . . . 179.36(19) ?
    C28 C29 C34 C33 . . . . -179.72(19) ?
    C30 C29 C34 C33 . . . . 0.1(3) ?
loop_
    _geom_hbond_atom_site_label_D
    _geom_hbond_atom_site_label_H
    _geom_hbond_atom_site_label_A
    _geom_hbond_site_symmetry_A
    _geom_hbond_distance_DH
    _geom_hbond_distance_HA
    _geom_hbond_distance_DA
    _geom_hbond_angle_DHA
    _geom_hbond_publ_flag
    C5 H5 O7 2_655 0.93 2.54 3.164(3) 124.3 yes
    C11 H11 O1 2_666 0.93 2.52 3.154(3) 125.9 yes
    C15 H15A O4 2_756 0.96 2.47 3.398(3) 162.1 yes
    C17 H17 O6 1_655 0.93 2.27 3.155(3) 158.4 yes
    C21 H21 O6 . 0.93 2.58 3.344(3) 139.3 yes
    C25 H25A O8 2_666 0.96 2.50 3.169(3) 126.7 yes
    C27 H27 O4 2_656 0.93 2.42 3.298(3) 158.0 yes
    N3 H3A O11 2_756 0.82(3) 1.92(3) 2.732(3) 171(3) yes
    N4 H4A O8 2_666 0.86(3) 1.89(3) 2.706(3) 157(3) yes
    O9 H9A O5 2_656 0.82 1.75 2.574(2) 178.0 yes
    O10 H10A O2 2_566 0.82 1.76 2.562(2) 166.2 yes
    O11 H11A O3 . 0.87(4) 1.83(4) 2.699(2) 171(4) yes
    O12 H12A O7 . 0.820(18) 2.05(2) 2.852(4) 167(5) yes
    O12 H12B O4 2_655 0.820(19) 2.32(3) 3.049(4) 149(4) yes
data_global
_journal_date_recd_electronic     2011-05-08
_journal_date_accepted     2011-05-31
_journal_name_full     'Acta Crystallographica, Section E'
_journal_year     2011
_journal_volume     67
_journal_issue      7
_journal_page_first     m891
_journal_page_last     m892
_journal_paper_category     QM
_journal_coeditor_code     HY2430
_publ_contact_author_name     'Ahmad Gholizadeh'
_publ_contact_author_address
;
Faculty of Chemistry
Islamic Azad University
North Tehran Branch
Tehran, Iran
;
_publ_contact_author_email     'r3.chemist@gmail.com'
_publ_contact_author_fax     '+9821-88820993'
_publ_contact_author_phone     '+9821-88848949'
_publ_section_title
;
Bis(8-hydroxy-2-methylquinolinium) bis(pyridine-2,6-dicarboxylato)nickelate(II)
methanol monosolvate monohydrate
;
loop_
    _publ_author_name
    _publ_author_footnote
    _publ_author_address
    'Aghabozorg, Hossein' .
;
Faculty of Chemistry
Islamic Azad University
North Tehran Branch
Tehran, Iran
;
    'Gholizadeh, Ahmad' .
;
Faculty of Chemistry
Islamic Azad University
North Tehran Branch
Tehran, Iran
;
    'Mirzaei, Masoud' .
;
Department of Chemistry
School of Sciences
Ferdowsi University of Mashhad
Mashhad 917791436
Iran
;
    'Notash, Behrouz' .
;
Department of Chemistry
Shahid Beheshti University
G. C., Evin
Tehran 1983963113
Iran
;
    'Moshki, Niloofar' .
;
Faculty of Chemistry
Islamic Azad University
North Tehran Branch
Tehran, Iran
;
