# Supplementary material for: Bis(8-hy­droxy-2-methyl­quinolinium) bis­(pyridine-2,6-dicarboxyl­ato)­nickelate(II) methanol monosolvate monohydrate
Source: Acta Crystallogr Sect E Struct Rep Online. 2011 Jun 11;67(Pt 7):m891–2. doi: 10.1107/S1600536811021015 (PMC3152105; doi:10.1107/S1600536811021015)
Supplement: Supplementary file 2 [file e-67-0m891-Isup2.hkl]

# 
# h,k,l, Fc-squared, Fo-squared, sigma(Fo-squared) and status flag 
# 
data_I
_shelx_title ' KHD55-2H in P-1' 
_shelx_refln_list_code          4 
_shelx_F_calc_maximum      188.93 
_exptl_crystal_F_000       696.00 
_reflns_d_resolution_high  0.7298 
 
loop_ 
 _symmetry_equiv_pos_as_xyz 
 'x, y, z' 
 '-x, -y, -z' 
 
_cell_length_a    10.0997 
_cell_length_b    12.7334 
_cell_length_c    14.6382 
_cell_angle_alpha 115.446 
_cell_angle_beta   98.727 
_cell_angle_gamma  95.885 
 
_shelx_F_squared_multiplier     1.000 
 
loop_ 
 _refln_index_h 
 _refln_index_k 
 _refln_index_l 
 _refln_F_squared_calc 
 _refln_F_squared_meas 
 _refln_F_squared_sigma 
 _refln_observed_status 
   1   0   0     1463.59     1410.10     33.60 o 
   2   0   0       33.49       12.43      6.03 o 
   3   0   0      142.31       75.10      5.57 o 
   4   0   0        8.40        9.14      4.69 o 
   5   0   0      170.53      220.26      6.35 o 
   6   0   0       50.39       25.89      5.13 o 
   7   0   0      298.13      288.46     25.68 o 
   8   0   0      378.87      353.09     26.23 o 
   9   0   0      205.67      201.02      9.71 o 
  10   0   0      733.83      679.27     42.15 o 
  11   0   0      227.92      228.17     12.26 o 
  12   0   0       13.58       18.20     18.30 o 
  13   0   0        0.56       10.96     20.78 o 
 -13   1   0      235.85      217.77     19.12 o 
 -12   1   0       79.69       71.66     12.10 o 
 -11   1   0      224.44      208.24     11.96 o 
 -10   1   0      115.94      105.30     10.90 o 
  -9   1   0        1.48       15.48      9.49 o 
  -8   1   0       25.28       33.87      7.85 o 
  -7   1   0      700.16      682.34     23.30 o 
  -6   1   0      817.29      774.79     34.16 o 
  -5   1   0      123.60       76.74      5.91 o 
  -4   1   0     7556.28     8137.33    206.08 o 
  -3   1   0       10.74       52.14      6.35 o 
  -2   1   0      246.50      545.47     12.42 o 
  -1   1   0       44.10       14.41      4.77 o 
   1   1   0     1363.90     1788.36     27.26 o 
   2   1   0      103.73      151.26     10.78 o 
   3   1   0     2361.93     2484.95     51.89 o 
   4   1   0      101.80      150.04      7.01 o 
   5   1   0       11.14        6.59      6.14 o 
   6   1   0     1834.26     1840.56    139.39 o 
   7   1   0      420.64      432.27      9.75 o 
   8   1   0        1.67        9.11      8.96 o 
   9   1   0     3199.92     3242.45     23.58 o 
  13   1   0      235.23      247.52     27.17 o 
 -13   2   0       18.84       22.98     14.27 o 
 -12   2   0      185.86      192.33     20.83 o 
 -11   2   0      592.20      539.74     24.64 o 
 -10   2   0     1174.90     1050.66     82.76 o 
  -9   2   0       45.76       43.77      7.58 o 
  -8   2   0       10.88       23.62      7.49 o 
  -7   2   0      109.66      107.57      5.71 o 
  -6   2   0      502.64      504.58      8.24 o 
  -5   2   0     1511.11     1758.11     13.24 o 
  -4   2   0     2134.49     2065.82     14.48 o 
  -3   2   0     3488.98     4031.33    386.55 o 
  -2   2   0    24869.19    28129.12    189.68 o 
  -1   2   0     3169.06     3714.11    371.80 o 
   0   2   0      804.16     1217.88     76.92 o 
   1   2   0      812.25      617.30     46.98 o 
   2   2   0     5296.46     4865.00    106.00 o 
   3   2   0     1258.43     1125.74     50.59 o 
   4   2   0       82.19      165.04     12.09 o 
   5   2   0      862.81      775.50     12.41 o 
   6   2   0     1066.17     1191.42     58.95 o 
   7   2   0      485.72      495.39     38.30 o 
   8   2   0     1580.55     1604.36    129.05 o 
   9   2   0        2.26       -5.58     10.06 o 
  10   2   0       31.16       36.16     10.34 o 
  11   2   0      394.19      375.83     13.85 o 
  12   2   0        4.40        9.26     15.51 o 
  13   2   0        7.64        4.82     23.77 o 
 -13   3   0      246.17      270.19     18.14 o 
 -12   3   0      125.95      111.97     11.85 o 
 -11   3   0       29.09       35.08     11.56 o 
 -10   3   0       76.94       82.17      8.68 o 
  -9   3   0        0.92        4.17      6.59 o 
  -8   3   0      798.12      754.46     27.83 o 
  -7   3   0      201.34      167.70     11.41 o 
  -6   3   0     1316.34     1390.23     65.46 o 
  -5   3   0      406.70      426.79     43.29 o 
  -4   3   0        0.12        9.09      6.44 o 
  -3   3   0      412.56      445.08      9.56 o 
  -2   3   0     5700.89     4928.70     73.22 o 
  -1   3   0     4361.11     4552.61    105.56 o 
   0   3   0      505.88      927.36     53.67 o 
   1   3   0        3.36       56.86     11.03 o 
   3   3   0     2018.48     2178.92     48.27 o 
   4   3   0      595.13      562.82     30.11 o 
   5   3   0     1919.23     2155.90    119.13 o 
   6   3   0      770.58      756.97     53.73 o 
   7   3   0     1508.09     1456.03     50.14 o 
   8   3   0     3529.30     3509.46    159.86 o 
   9   3   0       14.21       19.87      9.12 o 
  10   3   0        6.74       16.14      9.60 o 
  11   3   0      848.40      876.35     53.31 o 
  12   3   0      195.58      184.51     17.49 o 
 -13   4   0      237.68      225.08     14.26 o 
 -12   4   0      197.24      224.04     30.31 o 
 -11   4   0      485.99      490.53     33.80 o 
 -10   4   0      174.52      167.20      8.30 o 
  -9   4   0       17.06       30.16      7.68 o 
  -8   4   0      210.23      188.95      7.92 o 
  -7   4   0       78.30       89.55     10.70 o 
  -6   4   0       18.77       26.32      6.20 o 
  -5   4   0     1290.32     1439.71     35.69 o 
  -4   4   0    11377.16    11929.11    199.29 o 
  -3   4   0     7804.42     9407.53   1121.87 o 
  -2   4   0       88.56      161.67      8.47 o 
  -1   4   0      265.26      218.06     21.20 o 
   0   4   0     2587.08     2947.75    368.19 o 
   1   4   0      177.96      190.20     15.37 o 
   2   4   0     2834.97     2703.03     91.38 o 
   3   4   0     1065.47     1189.65     16.96 o 
   4   4   0      629.76      751.13     14.76 o 
   5   4   0       17.74       23.36      8.46 o 
   6   4   0      192.75      204.87     10.06 o 
   7   4   0     1189.68     1237.88     78.89 o 
   8   4   0      156.02      143.52      8.49 o 
   9   4   0       20.91       22.35      8.81 o 
  10   4   0       36.53       35.66      9.55 o 
  11   4   0        0.22       -2.43     12.29 o 
  12   4   0        7.38       10.34     22.94 o 
 -13   5   0      162.90      201.84     16.88 o 
 -12   5   0        9.72       27.71     12.54 o 
 -11   5   0       17.61       24.56      9.10 o 
 -10   5   0      283.12      280.76     14.70 o 
  -9   5   0      514.36      418.77     12.59 o 
  -8   5   0       43.31       48.17      7.27 o 
  -7   5   0        1.31       12.40      8.44 o 
  -6   5   0       56.77       35.43      6.60 o 
  -5   5   0       10.07        5.03      8.03 o 
  -4   5   0      648.85      707.86     63.30 o 
  -3   5   0      297.82      405.80     10.16 o 
  -2   5   0     6339.31     6924.41    142.86 o 
  -1   5   0     1921.79     1840.70     81.52 o 
   0   5   0      299.10      280.94     10.08 o 
   1   5   0     1956.74     2022.64     21.12 o 
   2   5   0     2887.91     2713.57     31.95 o 
   3   5   0     5398.34     5544.30     26.94 o 
   4   5   0     1697.98     1753.10     17.93 o 
   5   5   0     2141.80     2273.39     19.44 o 
   6   5   0     1934.17     1938.07     18.71 o 
   7   5   0      219.04      240.56     13.91 o 
   8   5   0       37.94       48.32     13.52 o 
   9   5   0      262.50      267.45     17.08 o 
  10   5   0      333.64      330.88     18.69 o 
  11   5   0      214.64      217.65     20.73 o 
 -13   6   0        7.10       10.39     13.99 o 
 -12   6   0       55.13       53.75     12.58 o 
 -11   6   0      350.96      368.07     14.92 o 
 -10   6   0      165.10      184.68      9.38 o 
  -9   6   0     1923.67     1827.51     52.72 o 
  -8   6   0     2292.58     2207.70     15.70 o 
  -7   6   0      125.99      108.73      8.81 o 
  -6   6   0     1138.79      919.62     19.95 o 
  -5   6   0      204.13      199.08      7.37 o 
  -4   6   0      466.65      385.58     33.24 o 
  -3   6   0       84.25      119.32      8.20 o 
  -2   6   0      680.43      692.60     13.88 o 
  -1   6   0      363.25      402.57     25.90 o 
   0   6   0     3127.06     3377.60    112.43 o 
   1   6   0      242.60      252.16     10.90 o 
   2   6   0      976.43      925.20     18.57 o 
   4   6   0      318.97      312.99     12.06 o 
   5   6   0      971.55     1025.46     15.86 o 
   6   6   0     1122.91     1110.54     16.27 o 
   7   6   0      155.91      172.95     14.22 o 
   8   6   0      150.85      137.45     11.50 o 
   9   6   0       29.75       27.97     16.59 o 
  10   6   0       44.71       39.89     18.34 o 
  11   6   0      186.90      213.60     21.31 o 
 -13   7   0       53.21       93.32     14.60 o 
 -12   7   0       80.42       87.89     13.55 o 
 -11   7   0       29.36       45.54     10.23 o 
 -10   7   0      104.31      101.03      7.84 o 
  -9   7   0      429.50      401.48     10.40 o 
  -8   7   0       55.88       60.83      7.51 o 
  -7   7   0     1044.24      949.65     16.13 o 
  -6   7   0        5.87       10.18      8.64 o 
  -5   7   0      140.89       94.75      8.39 o 
  -4   7   0       42.49       26.35      6.43 o 
  -3   7   0      311.01      264.20      7.93 o 
  -2   7   0      277.94      189.73      7.53 o 
  -1   7   0      380.01      271.40      9.33 o 
   0   7   0     5085.46     4949.23    233.92 o 
   1   7   0     1199.99     1036.35     18.80 o 
   2   7   0      607.92      487.73     15.16 o 
   4   7   0      993.24      980.14     15.08 o 
   5   7   0        3.59        0.28      8.85 o 
   6   7   0       20.37       28.39     12.19 o 
   7   7   0     2503.63     2437.08     17.97 o 
   8   7   0      337.49      346.08     17.02 o 
   9   7   0      483.30      477.91     19.26 o 
  10   7   0      136.48      157.87     17.53 o 
 -12   8   0       48.11       52.23      9.87 o 
 -11   8   0      137.57      136.95     10.70 o 
 -10   8   0      100.32      115.13      7.26 o 
  -9   8   0        1.69       11.20     10.19 o 
  -8   8   0      201.25      209.40     13.76 o 
  -7   8   0      140.48      141.37     12.31 o 
  -6   8   0      339.47      330.79     10.23 o 
  -5   8   0      173.62      160.88      7.79 o 
  -4   8   0     1203.03     1115.68     16.16 o 
  -3   8   0      380.18      358.60      9.63 o 
  -2   8   0      261.52      271.23     13.97 o 
  -1   8   0      850.27      768.29     31.81 o 
   0   8   0       28.15       23.43      9.50 o 
   1   8   0        4.80       14.61      9.58 o 
   2   8   0      509.39      480.27     15.05 o 
   4   8   0        3.08       -3.76     12.36 o 
   5   8   0       81.90      101.38     13.45 o 
   6   8   0      508.24      599.77     14.89 o 
   7   8   0        1.58       15.35     13.95 o 
   8   8   0       20.04       31.55     16.08 o 
   9   8   0     1006.80     1039.43     22.29 o 
  10   8   0      270.78      314.16     21.69 o 
 -12   9   0        2.32       -1.83     10.57 o 
 -11   9   0       22.91       16.33     10.61 o 
 -10   9   0       51.00       38.14      9.46 o 
  -9   9   0      255.31      248.21     12.08 o 
  -8   9   0      432.01      397.69     10.95 o 
  -7   9   0      222.50      244.41      8.06 o 
  -6   9   0        3.28        0.68      6.49 o 
  -5   9   0      176.19      164.42      9.49 o 
  -4   9   0     1252.85     1174.91     74.56 o 
  -3   9   0     1279.89     1256.83     40.93 o 
  -2   9   0      678.66      610.32     37.46 o 
  -1   9   0     1693.41     1484.96     91.04 o 
   0   9   0     2791.25     2575.05    202.50 o 
   1   9   0      597.08      593.25     25.19 o 
   2   9   0     1170.78     1130.68     28.36 o 
   4   9   0      224.10      188.67     12.72 o 
   5   9   0      340.76      404.62     11.43 o 
   6   9   0      286.37      320.65     15.55 o 
   7   9   0     1168.40     1379.08     19.49 o 
   8   9   0      611.40      682.87     21.10 o 
   9   9   0       91.14      140.10     20.73 o 
 -12  10   0       31.61       27.65     23.07 o 
 -11  10   0      117.57      115.98     10.60 o 
 -10  10   0       40.99       44.68     10.14 o 
  -9  10   0       16.32       19.14      9.38 o 
  -8  10   0       33.72       49.97     10.39 o 
  -7  10   0        6.30       15.31      9.20 o 
  -6  10   0      767.94      711.11     12.23 o 
  -5  10   0      163.85      173.19      9.45 o 
  -4  10   0       94.06       90.99      9.86 o 
  -3  10   0      123.10      127.46      7.03 o 
  -2  10   0        0.26        8.31      8.90 o 
  -1  10   0      791.55      752.59     26.09 o 
   0  10   0       80.98       63.56     10.58 o 
   1  10   0      712.84      675.18     17.61 o 
   2  10   0      284.19      283.33     22.30 o 
   4  10   0       40.49       32.65     14.10 o 
   5  10   0       82.59       82.88     10.63 o 
   6  10   0       50.96       53.71     16.04 o 
   7  10   0      261.26      250.01     17.87 o 
   8  10   0      514.24      525.39     17.19 o 
 -11  11   0      146.81      155.25     13.76 o 
 -10  11   0      153.11      167.69     12.83 o 
  -9  11   0        4.71       27.59     10.10 o 
  -8  11   0      392.82      432.17     12.79 o 
  -7  11   0      280.48      272.50     11.03 o 
  -6  11   0      759.21      701.30     15.10 o 
  -5  11   0      508.59      436.94     18.87 o 
  -4  11   0      590.48      586.75     13.33 o 
  -3  11   0      274.46      260.50     10.72 o 
  -2  11   0      818.29      745.80     31.74 o 
  -1  11   0       72.05       76.70     10.44 o 
   0  11   0      170.25      159.84     10.64 o 
   1  11   0      172.68      172.37     12.68 o 
   2  11   0      158.54      153.63     24.65 o 
   4  11   0     1948.84     2025.91     17.28 o 
   5  11   0      292.96      345.18     17.21 o 
   6  11   0       98.55      106.08     17.52 o 
   7  11   0      452.70      500.02     20.36 o 
 -10  12   0      261.86      316.53     14.63 o 
  -9  12   0        2.06        9.25     11.53 o 
  -8  12   0        1.31        2.87      9.98 o 
  -7  12   0        5.29       13.79      9.45 o 
  -6  12   0        1.16        0.46     10.90 o 
  -5  12   0        4.45        4.76     11.62 o 
  -4  12   0       20.49       24.57     10.90 o 
  -3  12   0       15.43       21.10     10.35 o 
  -2  12   0       37.63       34.22     10.18 o 
  -1  12   0       34.43       35.67     10.90 o 
   0  12   0      315.42      322.73     16.05 o 
   1  12   0      228.40      222.69     20.81 o 
   2  12   0        2.12       -3.54     24.77 o 
   3  12   0      245.23      273.86     16.95 o 
   4  12   0       26.19       26.97     15.66 o 
   5  12   0      611.73      555.00     15.21 o 
   6  12   0       79.77       75.87     15.04 o 
  -9  13   0       33.22       30.34     18.21 o 
  -8  13   0      458.38      480.47     29.77 o 
  -7  13   0      424.78      449.63     13.56 o 
  -6  13   0      105.87      128.90     13.01 o 
  -5  13   0      216.95      219.13     11.98 o 
  -4  13   0      121.61      133.02     11.60 o 
  -3  13   0       47.86       45.33     10.83 o 
  -2  13   0       90.67       77.70     11.92 o 
  -1  13   0      774.85      703.57     37.32 o 
   0  13   0       25.67       14.71     17.62 o 
   1  13   0      122.52      120.17     23.11 o 
   2  13   0      254.03      229.72     22.86 o 
   3  13   0      213.53      210.31     17.36 o 
   4  13   0      277.64      326.58     18.80 o 
   5  13   0      136.62      120.89     19.37 o 
  -8  14   0       73.33       76.37     13.82 o 
  -7  14   0       28.99       45.06     14.57 o 
  -6  14   0        4.32       22.09     12.86 o 
  -5  14   0      197.41      241.89     13.17 o 
  -4  14   0      128.81      159.61     12.94 o 
  -3  14   0      198.97      245.61     12.90 o 
  -2  14   0        2.03       -3.36     12.74 o 
  -1  14   0      185.34      183.28     19.53 o 
   0  14   0      230.31      227.29     22.08 o 
   1  14   0       34.20       44.88     24.75 o 
   3  14   0       59.41       70.52     19.02 o 
  -6  15   0       91.31      114.77     14.92 o 
  -5  15   0        1.49        6.78     14.85 o 
  -4  15   0       51.10       49.67     13.22 o 
  -3  15   0        4.69       10.34     19.93 o 
  -2  15   0      164.10      168.67     21.87 o 
  -1  15   0      177.76      184.01     24.89 o 
   0  15   0       79.88       73.26     25.00 o 
   1  15   0       17.49       15.64     33.54 o 
   1 -16   1      141.50      160.07     26.48 o 
   2 -16   1       70.40       86.04     15.46 o 
   3 -16   1        0.88        9.03     15.86 o 
  -1 -15   1      159.07      166.91     28.55 o 
   0 -15   1      373.06      387.98     22.68 o 
   1 -15   1       18.46        6.59     14.92 o 
   2 -15   1      139.54      121.17     13.73 o 
   3 -15   1        2.14        1.66     13.21 o 
   4 -15   1       59.56       48.40     19.34 o 
   5 -15   1        1.81       14.26     13.36 o 
   6 -15   1       70.29       85.50     14.21 o 
   7 -15   1       50.70       54.19     13.09 o 
  -4 -14   1       76.19       98.43     19.41 o 
  -3 -14   1       92.90       77.26     18.47 o 
  -2 -14   1      286.10      286.41     31.14 o 
  -1 -14   1      190.58      192.38     23.64 o 
   0 -14   1      294.58      305.51     14.75 o 
   1 -14   1       29.90       27.37     12.78 o 
   2 -14   1       10.46       20.51     12.79 o 
   3 -14   1      172.26      185.93     12.04 o 
   4 -14   1      336.57      377.61     12.65 o 
   5 -14   1      275.18      305.99     18.30 o 
   6 -14   1       90.01      124.31     13.65 o 
   7 -14   1      235.13      276.94     14.81 o 
   8 -14   1      135.48      138.97     14.22 o 
  -6 -13   1      500.88      533.94     21.93 o 
  -5 -13   1      171.08      181.15     15.21 o 
  -4 -13   1      706.57      696.66     15.21 o 
  -2 -13   1       85.33       99.14     24.23 o 
  -1 -13   1       52.89       69.71     14.47 o 
   0 -13   1      569.44      579.73     15.79 o 
   1 -13   1      534.46      499.70     13.01 o 
   2 -13   1       24.66       21.64     11.60 o 
   3 -13   1       95.11      102.10     11.05 o 
   4 -13   1        9.21       19.04     10.86 o 
   5 -13   1       77.69       94.23     12.01 o 
   6 -13   1        0.02        2.34     11.35 o 
   7 -13   1        4.85       11.98     10.30 o 
   8 -13   1       16.59       29.61     11.09 o 
   9 -13   1       51.82       92.92     14.61 o 
  -7 -12   1      235.10      228.10     20.42 o 
  -6 -12   1      264.62      289.94     20.53 o 
  -5 -12   1      560.48      571.68     17.61 o 
  -4 -12   1       16.91       15.99     14.79 o 
  -2 -12   1       29.37       38.83     19.79 o 
  -1 -12   1       21.31       11.62     11.65 o 
   0 -12   1      133.92      115.42     11.36 o 
   1 -12   1      535.58      529.42     40.15 o 
   2 -12   1     1021.98     1012.88     13.29 o 
   3 -12   1      808.12      787.07     14.09 o 
   4 -12   1      122.39      132.76     10.62 o 
   5 -12   1      288.19      341.05     23.27 o 
   6 -12   1      590.80      568.26     12.10 o 
   7 -12   1      273.29      324.41     12.43 o 
   8 -12   1       30.95       56.40     12.10 o 
   9 -12   1        1.88        8.05     11.08 o 
  10 -12   1       49.57       44.30     10.76 o 
  -8 -11   1      244.99      265.09     20.06 o 
  -7 -11   1      519.58      521.53     21.93 o 
  -6 -11   1      107.14      107.01     12.41 o 
  -5 -11   1      114.51      129.58     15.69 o 
  -4 -11   1     1172.24     1153.57     14.62 o 
  -3 -11   1       25.63       22.68     32.51 o 
  -2 -11   1      168.02      169.27     14.36 o 
  -1 -11   1      235.04      211.77     11.55 o 
   0 -11   1       42.54       46.73     10.13 o 
   1 -11   1       35.73       38.35     10.20 o 
   2 -11   1        3.36       18.05      9.34 o 
   3 -11   1       98.37       98.97      9.73 o 
   4 -11   1        6.47       14.76      7.70 o 
   5 -11   1       45.80       65.98      7.08 o 
   6 -11   1      131.46      148.24     10.46 o 
   7 -11   1        9.29        5.10      8.70 o 
   8 -11   1       70.36       75.42      9.07 o 
   9 -11   1       13.81        8.09      9.57 o 
  10 -11   1        7.53       14.01     12.34 o 
  11 -11   1        1.21        1.59     14.01 o 
  -9 -10   1      191.69      236.03     20.37 o 
  -8 -10   1      125.98      124.35     14.36 o 
  -7 -10   1      111.93      126.30     17.90 o 
  -6 -10   1      201.23      205.99     12.05 o 
  -5 -10   1      172.28      179.41     13.99 o 
  -4 -10   1     1392.76     1595.44     18.25 o 
  -3 -10   1       71.35       72.31     24.37 o 
  -2 -10   1      285.10      260.60     13.56 o 
  -1 -10   1      727.12      672.99     13.56 o 
   0 -10   1     2511.78     2284.33    105.65 o 
   1 -10   1     2263.42     1998.95     66.74 o 
   2 -10   1     1072.45      932.62     36.50 o 
   3 -10   1       97.39      109.57      9.62 o 
   4 -10   1        4.13        7.00      9.02 o 
   5 -10   1     1274.72     1223.40     11.84 o 
   6 -10   1       32.45       53.46      9.01 o 
   7 -10   1      306.47      297.45     10.05 o 
   8 -10   1      189.06      184.05     10.17 o 
   9 -10   1        2.29       10.40      7.79 o 
  10 -10   1       22.68       12.94     11.44 o 
  11 -10   1      149.76      188.75      9.22 o 
  12 -10   1        0.95       15.44     12.74 o 
  -9  -9   1      308.75      335.85     18.57 o 
  -8  -9   1      520.72      549.71     19.90 o 
  -7  -9   1        3.18        7.70     14.94 o 
  -6  -9   1      357.44      338.84     11.79 o 
  -5  -9   1      352.85      359.16     11.21 o 
  -4  -9   1       43.20       52.25      9.29 o 
  -3  -9   1      680.71      665.15     20.77 o 
  -2  -9   1       31.43       37.31     12.18 o 
  -1  -9   1        0.70        3.12      9.68 o 
   0  -9   1      154.95      159.62     14.83 o 
   1  -9   1       54.64       61.20      8.65 o 
   2  -9   1       11.81        9.59      7.00 o 
   3  -9   1      167.56      154.35      8.73 o 
   4  -9   1       50.14       64.31      9.46 o 
   5  -9   1     3261.57     3098.12     15.68 o 
   6  -9   1       32.89       31.74      9.29 o 
   7  -9   1       15.49       13.12      9.18 o 
   8  -9   1      565.10      542.31     14.94 o 
   9  -9   1      158.63      141.46     10.55 o 
  10  -9   1      130.41      148.40      9.68 o 
  11  -9   1       10.81       17.85     11.07 o 
  12  -9   1       14.17        9.43     11.82 o 
 -10  -8   1      361.29      393.13     15.92 o 
  -9  -8   1       81.22       64.47     18.66 o 
  -8  -8   1     1217.59     1365.56     19.49 o 
  -7  -8   1      149.57      192.68     15.84 o 
  -6  -8   1        5.84       17.35     13.57 o 
  -5  -8   1      229.78      260.65     14.11 o 
  -4  -8   1      932.89      796.64     12.32 o 
  -3  -8   1     2170.14     1914.01     54.98 o 
  -2  -8   1     3779.59     3590.62     25.95 o 
  -1  -8   1      917.73      865.91     20.09 o 
   0  -8   1      670.49      544.74     11.94 o 
   1  -8   1     3016.22     2773.42    102.34 o 
   2  -8   1     1147.84     1010.21     69.62 o 
   3  -8   1      843.61      734.11     25.53 o 
   4  -8   1      806.65      706.43     34.41 o 
   5  -8   1      185.95      171.73      6.80 o 
   6  -8   1      133.27      130.98      8.74 o 
   7  -8   1      111.35       96.70     11.60 o 
   8  -8   1      228.68      211.31     15.17 o 
   9  -8   1      332.32      303.10      8.24 o 
  10  -8   1        1.34       12.10      9.07 o 
  11  -8   1        0.40        3.39     10.16 o 
  12  -8   1       49.38       40.07     11.30 o 
 -11  -7   1      100.09      131.73     21.61 o 
 -10  -7   1        2.11       15.58     18.60 o 
  -9  -7   1        0.20       -7.22     12.25 o 
  -8  -7   1      558.60      569.98     17.93 o 
  -7  -7   1      528.80      527.46     15.77 o 
  -6  -7   1      246.73      288.42     13.96 o 
  -5  -7   1      770.58      714.82     11.86 o 
  -4  -7   1       30.59       51.42     11.68 o 
  -3  -7   1       22.28       21.11     12.44 o 
  -2  -7   1      190.19      171.98     11.64 o 
  -1  -7   1      192.53      181.93      9.55 o 
   0  -7   1       12.10       12.69      8.26 o 
   1  -7   1      360.40      337.82      9.74 o 
   2  -7   1        2.21       15.47      7.86 o 
   3  -7   1     1170.45      913.52     36.86 o 
   4  -7   1     1056.57      816.23     31.76 o 
   5  -7   1      946.28      812.03     22.48 o 
   6  -7   1     1836.57     1653.32     68.33 o 
   7  -7   1     1413.73     1332.00     10.29 o 
   8  -7   1     1105.62      997.83     42.82 o 
   9  -7   1        2.01        9.64      7.13 o 
  10  -7   1      254.73      248.41     10.15 o 
  11  -7   1       61.88       71.56     11.21 o 
  12  -7   1       47.95       61.69      9.32 o 
  13  -7   1      174.69      204.43     14.99 o 
 -11  -6   1       84.55       80.68     20.57 o 
 -10  -6   1       85.06       96.95     16.30 o 
  -9  -6   1      534.65      563.59     16.46 o 
  -8  -6   1       36.74       45.40     13.92 o 
  -7  -6   1      627.59      729.62     15.63 o 
  -6  -6   1      297.12      302.60     10.38 o 
  -5  -6   1     1112.80     1238.01     16.23 o 
  -4  -6   1     2554.14     2413.68     17.83 o 
  -3  -6   1     1978.88     1738.22    126.77 o 
  -2  -6   1     3670.44     3475.35     59.78 o 
  -1  -6   1     2963.62     2641.06    182.28 o 
   0  -6   1      427.77      294.67      9.84 o 
   1  -6   1      434.42      329.08     26.59 o 
   2  -6   1     2652.31     2062.78     15.76 o 
   3  -6   1     7263.87     7366.88    586.09 o 
   4  -6   1       14.54       50.95      6.87 o 
   5  -6   1      633.65      631.25     10.12 o 
   6  -6   1      246.60      280.21     20.45 o 
   7  -6   1      715.68      643.02      9.19 o 
   8  -6   1      477.19      459.85      8.84 o 
   9  -6   1       46.82       37.16      5.78 o 
  10  -6   1        9.03       11.34      8.15 o 
  11  -6   1       55.18       55.29      9.62 o 
  12  -6   1      150.85      147.78     10.77 o 
  13  -6   1       87.98      106.04     12.14 o 
 -12  -5   1      223.13      240.84     25.17 o 
 -11  -5   1       26.07       32.48     13.97 o 
 -10  -5   1        1.70        5.23     11.98 o 
  -9  -5   1      279.14      281.40     10.03 o 
  -8  -5   1        0.05       10.89     10.24 o 
  -7  -5   1       81.61       74.28     10.01 o 
  -6  -5   1      761.34      826.39     75.18 o 
  -5  -5   1       72.33       58.37      8.91 o 
  -4  -5   1       14.79       29.65      8.20 o 
  -3  -5   1      265.11      275.79     20.53 o 
  -2  -5   1      256.95      247.02     12.13 o 
  -1  -5   1      132.67      153.98      9.08 o 
   0  -5   1        6.93       10.60      7.10 o 
   1  -5   1      284.74      312.31     12.07 o 
   2  -5   1     1981.21     2079.09    222.41 o 
   3  -5   1     5096.06     4990.21    610.94 o 
   4  -5   1    10743.71     9966.25     30.06 o 
   5  -5   1     5841.83     6391.44     51.18 o 
   6  -5   1     1333.68     1071.29     10.66 o 
   7  -5   1      212.34      180.81      7.84 o 
   8  -5   1       59.91       64.10      5.92 o 
   9  -5   1      454.23      458.05     20.88 o 
  10  -5   1       82.67      102.75      7.64 o 
  11  -5   1      151.32      177.98     11.52 o 
  12  -5   1      137.30      150.36      9.59 o 
  13  -5   1      289.29      317.11     14.96 o 
 -12  -4   1       40.97       34.14     17.22 o 
 -11  -4   1      562.22      550.49     23.74 o 
 -10  -4   1       72.50       72.52      9.97 o 
  -9  -4   1      147.46      144.55      8.21 o 
  -8  -4   1     1441.62     1393.83     74.79 o 
  -7  -4   1     1970.54     1910.41     94.10 o 
  -6  -4   1      653.54      623.19     56.65 o 
  -5  -4   1      155.07      211.52     14.62 o 
  -4  -4   1     5064.63     5692.69    387.47 o 
  -3  -4   1      471.96      411.99     20.61 o 
  -2  -4   1       39.42       17.92      9.58 o 
  -1  -4   1     5161.20     5118.26    499.91 o 
   0  -4   1     6742.72     7042.95     57.53 o 
   1  -4   1      393.04      572.42     10.77 o 
   2  -4   1      845.56      538.08     21.65 o 
   3  -4   1     1398.76     1670.76     21.26 o 
   4  -4   1     5067.50     5196.88     62.67 o 
   5  -4   1     1225.89     1133.91     91.56 o 
   6  -4   1       10.61       10.51      5.44 o 
   7  -4   1      744.32      667.87     20.59 o 
   8  -4   1      931.76      856.24     56.51 o 
   9  -4   1      258.34      258.04      8.28 o 
  10  -4   1       21.80       22.41      8.08 o 
  11  -4   1      125.77      131.28      8.52 o 
  12  -4   1      167.11      188.22     11.96 o 
  13  -4   1       24.60       47.47     13.80 o 
 -12  -3   1        0.76        5.48     15.60 o 
 -11  -3   1        8.43       10.44     11.18 o 
 -10  -3   1       17.82       19.11      8.89 o 
  -9  -3   1      406.30      401.30     19.82 o 
  -8  -3   1       30.11       39.82      8.30 o 
  -7  -3   1     1059.72     1062.53     28.02 o 
  -6  -3   1      237.47      217.88      8.32 o 
  -5  -3   1     1330.23     1234.84     30.38 o 
  -4  -3   1      641.88      738.48     19.41 o 
  -3  -3   1     3660.11     4098.75    359.62 o 
  -2  -3   1     2128.86     1832.15    115.24 o 
  -1  -3   1      755.28     1065.07     83.84 o 
   0  -3   1       57.56       28.22      9.69 o 
   1  -3   1     1947.47     3083.94     58.15 o 
   2  -3   1    23427.19    27177.75   3071.21 o 
   3  -3   1     8740.25    11137.19    253.73 o 
   4  -3   1     1416.54     1629.59     14.54 o 
   5  -3   1     4438.91     4319.44    251.21 o 
   6  -3   1       94.86      100.36      5.44 o 
   7  -3   1      469.52      442.30     20.91 o 
   8  -3   1      247.29      242.72      8.08 o 
   9  -3   1       43.78       48.95      7.99 o 
  10  -3   1      279.09      297.18      8.79 o 
  11  -3   1      253.59      246.22      8.74 o 
  12  -3   1       37.54       40.58     11.69 o 
  13  -3   1      434.48      487.56     36.56 o 
 -13  -2   1      399.74      386.45     17.00 o 
 -12  -2   1      340.82      335.76     20.31 o 
 -11  -2   1      346.58      366.71     18.22 o 
 -10  -2   1      300.32      262.96     11.45 o 
  -9  -2   1       13.22       20.75     13.06 o 
  -8  -2   1     2999.55     3054.31     20.91 o 
  -7  -2   1        2.33       16.41     10.76 o 
  -6  -2   1       73.67       61.71      8.44 o 
  -5  -2   1       16.59       17.20     10.83 o 
  -4  -2   1     1373.09     1698.59     20.18 o 
  -3  -2   1      727.45      883.50     55.57 o 
  -2  -2   1     2920.02     3497.66     44.22 o 
  -1  -2   1     1342.19     1866.84     25.04 o 
   0  -2   1     1101.49     1739.42     50.36 o 
   1  -2   1      231.96      334.62     28.27 o 
   2  -2   1     2428.10     2902.04    165.18 o 
   3  -2   1     8016.97     8692.95    933.69 o 
   4  -2   1      122.72      143.30      8.04 o 
   5  -2   1     3164.98     3687.19    173.44 o 
   6  -2   1     1081.85     1105.01     70.87 o 
   7  -2   1      174.27      185.58     11.43 o 
   8  -2   1      386.26      326.47     12.98 o 
   9  -2   1        4.95        1.93      7.24 o 
  10  -2   1       63.91       54.98      7.40 o 
  11  -2   1      554.02      522.83     19.24 o 
  12  -2   1      280.41      287.22     12.40 o 
  13  -2   1       20.78       17.27     13.82 o 
 -13  -1   1        0.69       17.36     21.44 o 
 -12  -1   1        8.68        7.89     13.05 o 
 -11  -1   1      443.76      432.76     17.96 o 
 -10  -1   1       24.63       24.47     15.26 o 
  -9  -1   1      686.01      596.82     16.18 o 
  -8  -1   1     1853.22     1871.13     85.06 o 
  -7  -1   1      168.87      179.81     14.93 o 
  -6  -1   1       36.35       47.90      6.46 o 
  -5  -1   1      115.08      103.08      5.98 o 
  -4  -1   1      442.64      588.23     15.87 o 
  -3  -1   1     2279.16     2317.45     23.05 o 
  -2  -1   1      114.87      115.34     13.85 o 
   1  -1   1    35695.13    45961.57    143.05 o 
   2  -1   1     3172.51     4179.21    308.09 o 
   3  -1   1       27.80       18.74      5.23 o 
   4  -1   1     3800.13     4338.33    102.28 o 
   5  -1   1        5.97       16.49      5.43 o 
   6  -1   1       19.97       75.38     11.15 o 
   7  -1   1     1078.54     1033.72     55.41 o 
   8  -1   1     1030.74      923.14     26.41 o 
   9  -1   1      153.79      124.41      8.16 o 
  10  -1   1      308.66      307.03     33.55 o 
  11  -1   1       86.47      100.56     11.59 o 
  12  -1   1      255.67      223.33     12.75 o 
  13  -1   1      161.58      153.79     21.94 o 
 -13   0   1      223.46      235.38     21.08 o 
 -12   0   1      143.09      166.77     18.51 o 
 -11   0   1      568.19      526.63     18.75 o 
 -10   0   1      237.51      243.28     15.50 o 
  -9   0   1       92.36       92.05      9.44 o 
  -8   0   1       35.52       28.95      8.88 o 
  -7   0   1       24.61       12.68      8.05 o 
  -6   0   1      166.96      152.65      9.83 o 
  -5   0   1     2318.71     2838.35     45.63 o 
  -4   0   1       55.07       55.96      5.12 o 
  -3   0   1      765.99      697.72     26.32 o 
  -2   0   1      148.74       79.15      9.15 o 
   1   0   1      136.23      444.51     13.84 o 
   2   0   1      188.98      428.30      9.92 o 
   3   0   1      381.57      548.57     14.35 o 
   4   0   1       70.71       40.20      5.19 o 
   5   0   1      813.85      796.88     42.26 o 
   6   0   1      566.21      529.60     10.61 o 
   7   0   1     1890.53     1864.08    158.67 o 
   8   0   1     1953.65     1790.11     72.31 o 
   9   0   1      127.52      116.37      8.54 o 
  10   0   1     1102.33     1063.11     45.81 o 
  11   0   1        2.13       14.57     11.41 o 
  12   0   1       29.30       -9.18     18.69 o 
 -13   1   1      113.92      125.92     20.53 o 
 -12   1   1       80.65       68.37     13.28 o 
 -11   1   1      637.47      614.99     16.43 o 
 -10   1   1      401.69      391.56     15.97 o 
  -9   1   1       61.33       61.60      9.54 o 
  -8   1   1     2083.99     1920.93    103.01 o 
  -7   1   1      492.90      456.16     17.59 o 
  -6   1   1     3104.12     3257.16    107.81 o 
  -5   1   1      833.41      858.98      9.68 o 
  -4   1   1     1172.95      887.95     47.54 o 
  -3   1   1     1327.90     1039.15     64.26 o 
  -2   1   1     5899.92     5010.91     26.62 o 
  -1   1   1     3490.58     3405.87    248.45 o 
   1   1   1      881.08     1155.08     37.55 o 
   2   1   1     6846.54     6926.85    184.99 o 
   3   1   1     2586.44     2475.69     63.08 o 
   4   1   1      737.23      711.31     14.63 o 
   5   1   1     5607.71     6203.45    204.71 o 
   6   1   1      125.48      135.11     11.34 o 
   7   1   1      216.02      212.47      7.92 o 
   8   1   1        9.95       12.86      7.43 o 
   9   1   1     2221.67     2149.88     20.04 o 
  11   1   1      183.30      175.96     20.08 o 
  12   1   1       31.83       38.61     20.91 o 
  13   1   1       58.91       71.44     16.54 o 
 -13   2   1        4.95       -0.64     13.24 o 
 -12   2   1      430.05      448.79     13.05 o 
 -11   2   1      174.62      205.97     11.30 o 
 -10   2   1       20.04       12.16     11.61 o 
  -9   2   1        7.03       11.55      9.33 o 
  -8   2   1      115.30      122.73      7.41 o 
  -7   2   1        0.26        1.80      6.41 o 
  -6   2   1       48.38       41.68      6.41 o 
  -5   2   1      134.10      190.96     15.39 o 
  -4   2   1      532.34      488.49     55.68 o 
  -3   2   1      643.07      924.29     12.01 o 
  -2   2   1     9390.56     9275.17     32.73 o 
  -1   2   1     3648.66     3853.64    121.63 o 
   0   2   1        0.84       11.87      8.97 o 
   1   2   1        1.20       17.56     13.62 o 
   2   2   1      150.78      157.05     12.18 o 
   3   2   1     2221.57     2188.20    300.66 o 
   4   2   1      882.74      780.01     41.20 o 
   5   2   1      780.98      678.98     32.20 o 
   6   2   1     1525.43     1540.98     69.08 o 
   7   2   1     1807.29     1774.70    102.85 o 
   8   2   1     2719.15     2750.00    194.76 o 
   9   2   1      183.39      198.22      9.79 o 
  10   2   1       18.03       21.36     18.32 o 
  11   2   1       70.16       71.75     14.95 o 
  12   2   1      325.25      308.93     34.66 o 
 -13   3   1      303.80      275.82     12.18 o 
 -12   3   1      127.77      132.06     11.68 o 
 -11   3   1      169.70      151.87     11.62 o 
 -10   3   1      419.66      408.11     12.43 o 
  -9   3   1      419.33      388.69     11.06 o 
  -8   3   1      206.36      199.92     12.78 o 
  -7   3   1      737.80      756.71     23.69 o 
  -6   3   1      596.83      554.72     11.84 o 
  -5   3   1     5048.06     5434.82    248.31 o 
  -4   3   1      109.51       80.73      8.00 o 
  -3   3   1      318.99      246.59      7.11 o 
  -2   3   1      724.73      442.32     31.88 o 
  -1   3   1     4754.14     4361.09    104.69 o 
   0   3   1     8416.43     7484.35    103.01 o 
   1   3   1     1137.47     1066.51     32.13 o 
   2   3   1     1890.71     1890.45     20.09 o 
   3   3   1     1919.06     1756.28     19.12 o 
   4   3   1      771.57      687.28     28.77 o 
   5   3   1     1465.29     1361.11     42.06 o 
   6   3   1      807.97      865.34     54.81 o 
   7   3   1     1138.03     1127.20     45.38 o 
   8   3   1        1.38        1.69      8.53 o 
   9   3   1       98.09      107.33     10.22 o 
  10   3   1        1.73        5.49      9.13 o 
  11   3   1       10.03       11.82     15.88 o 
  12   3   1        3.64        5.53     20.33 o 
 -13   4   1       41.54       67.13     13.64 o 
 -12   4   1        6.81        5.33     12.06 o 
 -11   4   1        8.17       14.17      9.06 o 
 -10   4   1        5.96        3.76     10.31 o 
  -9   4   1      100.16      121.66      6.67 o 
  -8   4   1      577.38      582.49     18.63 o 
  -7   4   1      229.53      212.89      9.26 o 
  -6   4   1       12.09        6.17      6.23 o 
  -5   4   1     2308.87     2523.22    215.03 o 
  -4   4   1      226.01      244.54      9.43 o 
  -3   4   1     1268.20     1439.54     17.77 o 
  -2   4   1      544.94      407.26      9.94 o 
  -1   4   1     2397.28     2314.61     17.65 o 
   0   4   1       62.18      109.72      9.27 o 
   1   4   1       88.31      129.72     15.15 o 
   3   4   1     1781.65     2049.31     19.35 o 
   4   4   1     2214.21     2065.35     17.28 o 
   5   4   1      534.21      479.66     10.85 o 
   6   4   1      982.01      971.40     12.92 o 
   7   4   1        2.82       19.63     10.73 o 
   8   4   1       22.10       25.35     10.62 o 
   9   4   1       61.90       70.27     12.40 o 
  10   4   1      849.07      894.83     39.42 o 
  11   4   1      616.72      627.50     36.80 o 
 -13   5   1        2.04        7.51     13.66 o 
 -12   5   1      448.28      433.76     23.99 o 
 -11   5   1     1361.56     1328.76     83.77 o 
 -10   5   1      659.57      612.62     18.79 o 
  -9   5   1     1655.61     1612.17     42.97 o 
  -8   5   1      502.56      436.51     12.27 o 
  -7   5   1      714.93      629.72      9.12 o 
  -6   5   1       82.83       70.54      7.76 o 
  -5   5   1        6.81        9.01      8.03 o 
  -4   5   1      915.78      727.37     34.59 o 
  -3   5   1      299.71      298.76      8.62 o 
  -2   5   1       12.00       23.09      6.62 o 
  -1   5   1     2999.06     2744.74    111.28 o 
   0   5   1      490.85      509.36     20.64 o 
   1   5   1     1150.33      999.71     60.72 o 
   2   5   1       11.47       26.21     15.94 o 
   3   5   1       18.56        8.94     11.31 o 
   4   5   1       33.25       24.53      7.69 o 
   5   5   1     1537.11     1770.20     17.79 o 
   6   5   1     2065.81     2413.27     19.21 o 
   7   5   1     2414.02     2552.13     20.27 o 
   8   5   1      229.38      219.81     11.19 o 
   9   5   1       17.69       17.82     11.42 o 
  10   5   1       15.91       12.01     16.56 o 
  11   5   1      139.17      138.66     20.78 o 
 -13   6   1        0.96       11.97     14.39 o 
 -12   6   1       38.68       38.74     12.51 o 
 -11   6   1       15.14        7.60     12.13 o 
 -10   6   1        5.79        4.68      8.18 o 
  -9   6   1       38.22       53.73      7.76 o 
  -8   6   1     4510.67     4160.52     78.72 o 
  -7   6   1       70.50       69.18     12.70 o 
  -6   6   1       57.04       62.50      6.23 o 
  -5   6   1      209.19      188.43      8.40 o 
  -4   6   1       20.32       18.94      6.62 o 
  -3   6   1      179.87      170.65      8.32 o 
  -2   6   1     1755.53     1662.93     53.25 o 
  -1   6   1      839.21      925.75     57.62 o 
   0   6   1       24.77       27.80      7.74 o 
   1   6   1      222.87      224.85     11.60 o 
   2   6   1     1829.80     1674.23     40.13 o 
   3   6   1      294.67      249.29     11.48 o 
   4   6   1      508.39      532.43     13.97 o 
   5   6   1      119.25      129.26     13.07 o 
   6   6   1      194.88      211.51     13.30 o 
   7   6   1      255.42      276.68     14.91 o 
   8   6   1     1558.43     1460.57     16.00 o 
   9   6   1      601.52      648.08     14.85 o 
  10   6   1      299.32      323.52     14.68 o 
  11   6   1      280.62      268.31     20.43 o 
 -13   7   1      182.01      186.09     15.73 o 
 -12   7   1      472.45      536.92     16.41 o 
 -11   7   1      298.80      324.51     26.71 o 
 -10   7   1      230.00      214.96     12.58 o 
  -9   7   1      295.16      305.40      8.71 o 
  -8   7   1       18.14       32.21     10.22 o 
  -7   7   1      443.94      416.79      8.38 o 
  -6   7   1      983.02      879.13     16.27 o 
  -5   7   1      317.65      312.01      7.11 o 
  -4   7   1      765.15      726.20      9.44 o 
  -3   7   1      474.65      492.82     14.20 o 
  -2   7   1       78.89       69.99      8.14 o 
  -1   7   1      472.84      482.97     13.97 o 
   0   7   1      830.38      816.70     54.93 o 
   1   7   1       73.70       86.21     10.78 o 
   2   7   1     2040.05     1859.56     37.65 o 
   3   7   1       12.85       22.19      8.91 o 
   4   7   1      185.25      199.09     12.69 o 
   5   7   1        0.39       25.80     11.59 o 
   6   7   1      112.52      124.48     13.01 o 
   7   7   1       34.00       19.10     14.07 o 
   8   7   1      296.68      265.87     17.19 o 
   9   7   1       65.17       52.24     19.49 o 
  10   7   1      137.87      149.19     20.92 o 
 -12   8   1        0.17        8.59     14.30 o 
 -11   8   1       19.50       25.89     11.67 o 
 -10   8   1       47.50       57.77      7.02 o 
  -9   8   1      192.88      224.16     13.66 o 
  -8   8   1      304.39      314.50      8.84 o 
  -7   8   1      271.85      283.64     10.12 o 
  -6   8   1        9.11       13.35      6.25 o 
  -5   8   1      597.78      618.00     36.29 o 
  -4   8   1      474.62      449.06     23.27 o 
  -3   8   1     1895.34     1868.70     79.98 o 
  -2   8   1     1140.56     1109.16     50.10 o 
  -1   8   1     2976.59     2553.25    200.53 o 
   0   8   1     2648.03     2330.42    248.86 o 
   1   8   1       81.27       74.38     15.66 o 
   2   8   1       59.22       67.88     22.22 o 
   3   8   1       39.75       55.73     12.24 o 
   4   8   1       83.06       89.51     12.82 o 
   5   8   1       68.88      104.80     13.81 o 
   6   8   1      385.03      355.93     11.69 o 
   7   8   1      397.14      429.48     16.01 o 
   8   8   1      734.74      751.27     20.55 o 
   9   8   1      716.37      742.68     22.16 o 
 -12   9   1       85.54      130.84     15.00 o 
 -11   9   1      120.68      157.99     12.75 o 
 -10   9   1       35.55       36.29     11.03 o 
  -9   9   1      178.55      177.33     11.04 o 
  -8   9   1      434.74      467.90     13.27 o 
  -7   9   1      146.18      144.16      8.46 o 
  -6   9   1       87.44       82.65      8.88 o 
  -5   9   1      962.04      893.52     36.27 o 
  -4   9   1      466.25      468.89     14.53 o 
  -3   9   1       82.93       79.97      9.28 o 
  -2   9   1       71.96       79.63      8.75 o 
  -1   9   1      621.17      613.87     51.18 o 
   0   9   1      740.06      681.18     41.19 o 
   1   9   1       23.93       25.54     17.01 o 
   2   9   1      348.10      344.34     24.96 o 
   3   9   1       65.23       61.82     12.19 o 
   4   9   1      243.16      287.31     14.57 o 
   5   9   1      263.07      235.46     11.01 o 
   6   9   1       54.46       76.38     15.44 o 
   7   9   1       68.72       76.89     16.50 o 
   8   9   1        0.86        7.02     20.13 o 
   9   9   1      184.24      171.97     21.99 o 
 -11  10   1      446.96      464.14     52.16 o 
 -10  10   1        5.79        8.75     11.64 o 
  -9  10   1       71.55       68.16      9.68 o 
  -8  10   1      280.89      270.32     12.24 o 
  -7  10   1      425.68      434.99      9.80 o 
  -6  10   1     1669.35     1571.64     12.44 o 
  -5  10   1     2598.29     2589.12     92.58 o 
  -4  10   1       45.25       57.52      9.35 o 
  -3  10   1      312.48      318.76     16.58 o 
  -2  10   1      196.46      191.07      9.75 o 
  -1  10   1      154.26      157.50     11.27 o 
   0  10   1       34.72       33.94     14.53 o 
   1  10   1      100.89      110.05     17.09 o 
   2  10   1     1523.77     1483.56     24.75 o 
   3  10   1      220.38      269.34     14.27 o 
   4  10   1      217.69      236.27     14.19 o 
   5  10   1      683.34      704.62     13.61 o 
   6  10   1      490.17      482.19     17.01 o 
   7  10   1      318.43      309.68     18.34 o 
   8  10   1      158.97      168.53     20.57 o 
 -11  11   1       11.03       17.94     21.79 o 
 -10  11   1       34.63       73.44     18.57 o 
  -9  11   1      614.06      709.60     13.75 o 
  -8  11   1       17.13       29.94     13.45 o 
  -7  11   1        1.11        5.14      9.68 o 
  -6  11   1      109.67      146.26     11.32 o 
  -5  11   1      161.08      130.72     10.00 o 
  -4  11   1      240.88      263.89     13.71 o 
  -3  11   1       34.33       43.52     10.49 o 
  -2  11   1       10.16       16.62     10.08 o 
  -1  11   1      138.36      153.62     12.01 o 
   0  11   1      627.74      593.93     20.27 o 
   1  11   1       30.64       21.89     18.41 o 
   2  11   1       79.36       71.75     20.86 o 
   3  11   1        8.14       29.49     11.06 o 
   4  11   1      643.32      729.35     17.33 o 
   5  11   1        8.15       32.04     15.77 o 
   6  11   1        5.93       -4.97     17.46 o 
   7  11   1      124.32      145.17     19.86 o 
 -10  12   1       17.88       -4.26     21.82 o 
  -9  12   1      241.46      250.62     10.91 o 
  -8  12   1      522.18      498.07     13.48 o 
  -7  12   1       59.39       60.29     11.60 o 
  -6  12   1      300.99      286.96     11.46 o 
  -5  12   1        2.48       -0.50      9.39 o 
  -4  12   1      613.65      632.71     23.44 o 
  -3  12   1      832.92      831.51     34.34 o 
  -2  12   1      418.90      398.97     13.13 o 
  -1  12   1        4.96       14.14     16.00 o 
   0  12   1     2016.57     1903.69     28.22 o 
   1  12   1        2.24        0.38     18.86 o 
   3  12   1      548.56      519.97     14.34 o 
   4  12   1       28.69       20.01     13.11 o 
   5  12   1      239.35      265.24     18.63 o 
   6  12   1       67.63       84.08     21.99 o 
  -9  13   1       46.06       38.75     19.26 o 
  -8  13   1       93.98      124.36     12.96 o 
  -7  13   1      152.39      148.04     14.00 o 
  -6  13   1       12.15       15.47     13.68 o 
  -5  13   1      238.96      235.43     12.86 o 
  -4  13   1        0.62       10.31     11.46 o 
  -3  13   1      454.20      454.49     25.71 o 
  -2  13   1      329.54      295.61     17.49 o 
  -1  13   1       62.75       61.32     20.16 o 
   0  13   1      104.31       95.69     21.33 o 
   1  13   1      125.80      124.48     25.17 o 
   2  13   1      177.18      190.70     17.43 o 
   3  13   1      107.56      118.21     14.67 o 
   4  13   1       33.73       52.22     19.26 o 
  -7  14   1       17.79        6.70     21.15 o 
  -6  14   1       31.05       14.79     21.12 o 
  -5  14   1      332.14      285.45     18.68 o 
  -4  14   1       17.21       18.53     18.90 o 
  -3  14   1      126.76       92.96     18.02 o 
  -2  14   1      588.37      557.06     22.11 o 
  -1  14   1      568.03      550.90     25.05 o 
   0  14   1        1.38       -6.54     22.87 o 
   1  14   1        8.83       11.76     18.48 o 
   2  14   1       43.90       40.27     20.43 o 
  -5  15   1      225.96      260.32     23.36 o 
  -4  15   1       38.56       35.97     21.65 o 
  -3  15   1       60.93       64.61     22.96 o 
  -2  15   1      147.75      131.74     24.30 o 
  -1  15   1      311.93      314.51     27.14 o 
   0  15   1      227.01      184.89     29.45 o 
   0 -16   2      199.64      192.00     17.58 o 
   1 -16   2      187.37      150.56     16.81 o 
   2 -16   2       33.84       53.78     15.52 o 
   3 -16   2       86.45       92.11     15.00 o 
   4 -16   2        1.02        9.05     12.19 o 
   5 -16   2        6.17       -5.33     11.39 o 
  -2 -15   2       17.15       26.02     30.80 o 
  -1 -15   2      103.86      110.29     17.39 o 
   0 -15   2       74.40      101.17     16.23 o 
   1 -15   2        8.75        6.72     13.68 o 
   2 -15   2       13.63       19.71     12.67 o 
   3 -15   2      213.02      230.32     12.68 o 
   4 -15   2      264.10      276.35     13.36 o 
   5 -15   2      138.73      127.42     12.90 o 
   6 -15   2      103.17       94.09     13.12 o 
   7 -15   2      372.11      392.36     13.08 o 
  -5 -14   2      564.22      624.27     23.30 o 
  -4 -14   2      606.05      721.90     21.74 o 
  -2 -14   2      374.91      360.48     25.68 o 
  -1 -14   2      542.48      543.84     16.64 o 
   0 -14   2      123.21      137.28     12.61 o 
   1 -14   2       18.92       17.67     12.55 o 
   2 -14   2        7.05        3.53     12.43 o 
   3 -14   2        8.85       18.14     11.32 o 
   4 -14   2      143.89      158.14     23.16 o 
   5 -14   2       77.78       76.66     12.67 o 
   6 -14   2        1.73        8.48     13.43 o 
   7 -14   2       20.66       25.10     13.39 o 
   8 -14   2       48.02       47.44     11.43 o 
   9 -14   2        9.18       31.28     13.87 o 
  -6 -13   2       25.23       37.72     19.23 o 
  -5 -13   2        8.55       13.60     19.44 o 
  -4 -13   2      228.77      253.79     13.31 o 
  -3 -13   2      297.04      291.58     31.99 o 
  -2 -13   2       28.54       41.46     14.29 o 
  -1 -13   2        3.51       14.12     13.58 o 
   0 -13   2      203.87      219.80     12.08 o 
   1 -13   2     1791.83     1752.61     19.24 o 
   2 -13   2     1536.65     1555.75     27.72 o 
   3 -13   2      218.41      254.33     11.26 o 
   4 -13   2      248.84      276.06     13.28 o 
   5 -13   2      523.83      524.19     10.45 o 
   6 -13   2       35.27       50.10     11.17 o 
   7 -13   2      371.23      423.91     19.23 o 
   8 -13   2       98.44       71.16     11.56 o 
   9 -13   2       48.40       34.90     20.26 o 
  10 -13   2        9.25        8.89     18.07 o 
  -7 -12   2      233.68      251.84     22.30 o 
  -6 -12   2     1090.28     1121.11     16.87 o 
  -5 -12   2       81.16      101.13     16.35 o 
  -3 -12   2     1254.33     1320.31     34.64 o 
  -2 -12   2        3.86       13.44     13.55 o 
  -1 -12   2      230.36      193.43     12.02 o 
   0 -12   2      175.65      176.91     11.67 o 
   1 -12   2        2.14       18.04     11.43 o 
   2 -12   2      140.27      140.34     10.35 o 
   3 -12   2       96.98       88.05     10.14 o 
   4 -12   2       22.83       12.41     10.08 o 
   5 -12   2      510.38      491.53     19.26 o 
   6 -12   2       24.76       14.56      8.05 o 
   7 -12   2       35.41       54.13     10.48 o 
   8 -12   2       73.50       87.50     10.15 o 
   9 -12   2        2.52        4.37     10.50 o 
  10 -12   2      130.77      148.81     12.29 o 
  -8 -11   2      164.12      142.78     20.76 o 
  -7 -11   2       67.53       59.13     17.10 o 
  -6 -11   2       95.93       99.97     17.26 o 
  -5 -11   2      488.04      474.00     15.40 o 
  -3 -11   2     2029.79     1834.74     54.01 o 
  -2 -11   2       46.25       51.78     12.53 o 
  -1 -11   2      233.70      233.99     11.82 o 
   0 -11   2     3122.20     3013.85     73.32 o 
   1 -11   2      223.11      184.08      9.87 o 
   2 -11   2     1293.69     1197.69     13.72 o 
   3 -11   2     1385.90     1388.38     14.27 o 
   4 -11   2     1707.94     1607.04     80.51 o 
   5 -11   2      172.10      197.67      9.75 o 
   6 -11   2     1043.62     1042.08     29.17 o 
   7 -11   2      246.96      282.50     10.50 o 
   8 -11   2       86.92      104.01     10.58 o 
   9 -11   2        1.49       12.63     12.20 o 
  10 -11   2       70.09       78.39     11.94 o 
  11 -11   2       13.61        8.14     13.83 o 
  -9 -10   2      333.80      350.80     21.58 o 
  -8 -10   2      129.98      135.21     17.56 o 
  -7 -10   2       42.81       56.50     15.86 o 
  -6 -10   2        3.26       13.08     15.32 o 
  -5 -10   2      405.97      427.11     15.86 o 
  -3 -10   2     1763.13     1661.43     55.16 o 
  -2 -10   2        2.56        6.84     11.44 o 
  -1 -10   2      978.62      897.88     16.18 o 
   0 -10   2     1023.32      951.37     54.86 o 
   1 -10   2        2.80        5.62      8.52 o 
   2 -10   2      540.15      515.70     10.92 o 
   3 -10   2       13.25       19.02      9.48 o 
   4 -10   2      257.80      229.02      9.53 o 
   5 -10   2       78.30       88.97      7.40 o 
   6 -10   2      393.13      375.92      8.61 o 
   7 -10   2      284.81      306.04     17.10 o 
   8 -10   2      810.40      776.49     11.66 o 
   9 -10   2      728.65      798.86     30.45 o 
  10 -10   2        1.29        4.04     11.24 o 
  11 -10   2       13.78       31.55     10.79 o 
  12 -10   2       43.28       64.27     10.82 o 
 -10  -9   2       46.88       69.91     21.70 o 
  -9  -9   2       61.47       66.32     13.74 o 
  -8  -9   2      165.08      191.25     18.89 o 
  -7  -9   2      327.74      328.35     16.73 o 
  -6  -9   2      342.84      373.33     15.53 o 
  -5  -9   2       68.76       76.47     12.85 o 
  -4  -9   2       85.34       67.55     23.98 o 
  -3  -9   2     1220.70     1089.01     27.17 o 
  -2  -9   2     1935.67     1825.94    119.26 o 
  -1  -9   2      965.89      895.37     34.47 o 
   0  -9   2     1173.89     1144.12     13.32 o 
   1  -9   2      982.47      998.12    144.56 o 
   2  -9   2     2331.11     2153.43    127.21 o 
   3  -9   2      275.00      266.07      9.08 o 
   4  -9   2      323.38      327.79     13.32 o 
   5  -9   2     1548.41     1450.69     54.77 o 
   6  -9   2       19.24       35.38      7.11 o 
   7  -9   2       10.04       11.32      7.43 o 
   8  -9   2      407.76      422.17      9.05 o 
   9  -9   2      213.20      191.19      9.01 o 
  10  -9   2       56.95       56.20     12.56 o 
  11  -9   2      276.43      337.43     10.13 o 
  12  -9   2        6.83       13.89     11.50 o 
 -10  -8   2       33.67       22.64     20.45 o 
  -9  -8   2      276.72      205.32     13.53 o 
  -8  -8   2      136.13      166.80     15.34 o 
  -7  -8   2      571.37      593.70     15.90 o 
  -6  -8   2      378.58      348.17     10.83 o 
  -5  -8   2      231.20      278.31     13.51 o 
  -4  -8   2       32.66       18.92     20.85 o 
  -3  -8   2     1093.84     1022.56     26.04 o 
  -2  -8   2       37.55       31.06     10.28 o 
  -1  -8   2       91.15       77.67      9.96 o 
   0  -8   2        0.29        3.58      8.33 o 
   1  -8   2      738.47      864.11     99.95 o 
   2  -8   2       10.49       14.07      8.00 o 
   3  -8   2      133.93      147.44     15.96 o 
   4  -8   2       39.15       27.98      5.85 o 
   5  -8   2     1593.15     1546.67    114.98 o 
   6  -8   2       45.24       43.44      9.05 o 
   7  -8   2     1358.26     1340.39     25.88 o 
   8  -8   2     1583.32     1516.57     62.63 o 
   9  -8   2       72.40       66.69     10.19 o 
  10  -8   2       57.46       46.69      8.75 o 
  11  -8   2       59.22       59.88      9.30 o 
  12  -8   2       19.42       25.74      9.55 o 
 -11  -7   2       23.81        7.20     21.01 o 
 -10  -7   2       74.88       66.42     13.95 o 
  -9  -7   2     1005.44     1118.77     20.18 o 
  -8  -7   2      999.52     1178.11     19.21 o 
  -7  -7   2      115.42      144.36     14.08 o 
  -6  -7   2      778.18      726.04     12.14 o 
  -5  -7   2     1497.73     1389.36     32.74 o 
  -4  -7   2      753.51      646.24     25.47 o 
  -3  -7   2      386.78      369.72     13.18 o 
  -2  -7   2       80.80       67.87      8.81 o 
  -1  -7   2     1285.99     1157.16     15.19 o 
   0  -7   2     1724.45     1654.92     15.37 o 
   1  -7   2      519.50      468.35     27.38 o 
   2  -7   2     1384.89     1494.58    106.73 o 
   3  -7   2      543.10      590.99     50.70 o 
   4  -7   2        2.66        3.86      6.17 o 
   5  -7   2        6.83        7.44      6.55 o 
   6  -7   2     1342.45     1215.85     22.62 o 
   7  -7   2     3075.38     2901.03     88.30 o 
   8  -7   2       69.50       72.22      6.76 o 
   9  -7   2       15.84       15.32      7.13 o 
  10  -7   2       14.06        5.17      8.68 o 
  11  -7   2        0.18       -3.68      9.39 o 
  12  -7   2       30.32       22.33     10.94 o 
  13  -7   2        3.14        4.46     12.26 o 
 -11  -6   2       10.46       22.82     15.68 o 
 -10  -6   2       30.28       31.38     10.78 o 
  -9  -6   2        0.26        9.53     11.43 o 
  -8  -6   2      374.60      346.16     18.55 o 
  -7  -6   2      162.58      181.15     16.98 o 
  -6  -6   2      126.89      141.36      9.81 o 
  -5  -6   2      622.61      624.96     62.40 o 
  -4  -6   2      466.43      452.67     21.46 o 
  -3  -6   2       44.20       33.71     10.14 o 
  -2  -6   2     1916.72     1838.01     78.44 o 
  -1  -6   2      943.50     1239.61     55.16 o 
   0  -6   2     2012.71     1971.77     50.98 o 
   1  -6   2      249.05      469.11     27.77 o 
   2  -6   2      238.72      358.32     26.68 o 
   3  -6   2     2665.03     2660.34    127.65 o 
   4  -6   2     5449.08     5215.58    559.71 o 
   5  -6   2     3825.41     3729.79    265.29 o 
   6  -6   2     1427.26     1284.68     19.08 o 
   7  -6   2       48.81       45.81      8.86 o 
   8  -6   2     1736.58     1633.24     24.43 o 
   9  -6   2      214.97      247.56      8.32 o 
  10  -6   2      554.15      523.19     20.43 o 
  11  -6   2       35.66       46.63     10.97 o 
  12  -6   2       44.93       43.37     10.37 o 
  13  -6   2        1.54       21.06     11.00 o 
 -12  -5   2      498.64      505.52     41.85 o 
 -11  -5   2      348.32      353.74     26.24 o 
 -10  -5   2       28.89       38.30     10.46 o 
  -9  -5   2      786.02      755.39     38.35 o 
  -8  -5   2      451.04      442.41     12.42 o 
  -7  -5   2      269.91      293.73     20.34 o 
  -6  -5   2     1709.13     1747.10     47.60 o 
  -5  -5   2     1088.25     1139.78     82.10 o 
  -4  -5   2     1525.88     1360.55     25.74 o 
  -3  -5   2     1201.18      966.89     18.62 o 
  -2  -5   2     1845.42     1805.67     49.60 o 
  -1  -5   2       26.21        5.64      7.49 o 
   0  -5   2      486.00      804.87     11.94 o 
   1  -5   2     3361.28     3323.12     19.69 o 
   2  -5   2     2673.66     2486.81    278.00 o 
   3  -5   2      246.81      269.00     15.22 o 
   4  -5   2     5127.67     4832.85     82.39 o 
   5  -5   2     2479.84     2568.67    264.77 o 
   6  -5   2      520.52      492.51     26.36 o 
   7  -5   2      434.26      414.22     10.24 o 
   8  -5   2      618.44      567.90     28.80 o 
   9  -5   2      479.33      472.09     18.92 o 
  10  -5   2      396.72      423.08     26.01 o 
  11  -5   2       65.50       86.02      8.82 o 
  12  -5   2       62.53       61.37     10.00 o 
  13  -5   2       25.06       23.37     15.11 o 
 -12  -4   2      147.41      136.73     12.66 o 
 -11  -4   2       21.47       28.13     11.23 o 
 -10  -4   2      329.70      342.81     18.53 o 
  -9  -4   2      645.08      638.43     28.91 o 
  -8  -4   2      290.24      282.79     23.48 o 
  -7  -4   2     2199.95     2046.69     81.73 o 
  -6  -4   2      180.73      200.25     13.60 o 
  -5  -4   2      305.24      295.97     12.09 o 
  -4  -4   2        7.33       16.83      8.26 o 
  -3  -4   2     1634.69     1639.81     89.75 o 
  -2  -4   2       16.90       17.20      9.31 o 
  -1  -4   2     1471.54     1359.67     45.23 o 
   0  -4   2        2.92        9.37      6.11 o 
   1  -4   2        3.30       30.80      7.45 o 
   2  -4   2     3574.52     3543.77     66.05 o 
   3  -4   2    13524.46    13039.50   1704.54 o 
   4  -4   2     5420.49     4724.40    309.47 o 
   5  -4   2      298.75      223.78      7.60 o 
   6  -4   2     1472.96     1234.32     12.71 o 
   7  -4   2     1691.21     1534.54     96.73 o 
   8  -4   2       18.18       21.53      6.06 o 
   9  -4   2      239.72      302.52      8.43 o 
  10  -4   2      431.65      415.90     12.48 o 
  11  -4   2      503.46      503.06     30.75 o 
  12  -4   2      267.40      285.79     14.79 o 
  13  -4   2       72.34       62.05     14.25 o 
 -13  -3   2       91.67       99.73     18.51 o 
 -12  -3   2      217.74      216.46     15.50 o 
 -11  -3   2      462.32      436.12     31.20 o 
 -10  -3   2      131.42      143.03     11.32 o 
  -9  -3   2     1358.50     1330.57     16.62 o 
  -8  -3   2      483.84      514.35     23.44 o 
  -7  -3   2      724.06      766.83     51.25 o 
  -6  -3   2      859.24      874.62     17.81 o 
  -5  -3   2      270.48      350.98      8.41 o 
  -4  -3   2     3262.45     3174.99     61.87 o 
  -3  -3   2      294.47      373.35     14.93 o 
  -2  -3   2     1576.04     1098.55     15.33 o 
  -1  -3   2      705.60      506.67     22.18 o 
   0  -3   2      165.01       49.81      8.35 o 
   1  -3   2        3.67       72.53      8.13 o 
   2  -3   2    13961.71    14055.84   1357.01 o 
   3  -3   2     6730.08     6701.52    450.33 o 
   4  -3   2     1842.00     1860.99     16.52 o 
   5  -3   2      627.23      612.80      9.79 o 
   6  -3   2      152.79      158.81      7.51 o 
   7  -3   2       30.97       38.78      7.82 o 
   8  -3   2      500.17      519.83     17.47 o 
   9  -3   2       78.23       67.07      7.62 o 
  10  -3   2      123.66      133.92      8.50 o 
  11  -3   2      262.36      270.22     10.73 o 
  12  -3   2      253.41      232.57     19.78 o 
  13  -3   2      121.56      146.75     15.36 o 
 -13  -2   2        1.71       16.59     22.20 o 
 -12  -2   2        0.28        6.95     19.42 o 
 -11  -2   2       15.91       10.82     10.54 o 
 -10  -2   2       68.62       69.48      9.07 o 
  -9  -2   2      261.75      256.99      9.77 o 
  -8  -2   2        1.19        6.91      9.22 o 
  -7  -2   2      776.88      761.58     87.75 o 
  -6  -2   2      944.57      912.35     22.96 o 
  -5  -2   2     1631.48     1689.56     26.12 o 
  -4  -2   2     1311.46     1580.25     97.47 o 
  -3  -2   2     1106.59     1593.87     19.90 o 
  -2  -2   2     5812.00     5409.84    616.13 o 
  -1  -2   2      244.16      537.46     13.18 o 
   0  -2   2    19129.10    23454.26   1572.46 o 
   1  -2   2      594.09      888.23     52.79 o 
   2  -2   2       46.73       50.44      8.86 o 
   3  -2   2      249.78      299.89      9.04 o 
   4  -2   2     3571.12     3641.86     87.26 o 
   5  -2   2     7906.83     7858.65    384.03 o 
   6  -2   2      218.86      155.24      7.61 o 
   7  -2   2     1326.16     1315.99     24.55 o 
   8  -2   2      196.07      203.68      7.70 o 
   9  -2   2      907.88      879.23     27.22 o 
  10  -2   2      660.02      626.80     32.86 o 
  11  -2   2      299.77      329.10     23.29 o 
  12  -2   2      604.62      647.62     68.97 o 
  13  -2   2      140.69      131.88     15.49 o 
 -13  -1   2       93.88       89.91     13.53 o 
 -12  -1   2       67.18       59.52     12.68 o 
 -11  -1   2       64.93       50.97     15.29 o 
 -10  -1   2      118.83      114.76     15.25 o 
  -9  -1   2     2097.07     1742.58     20.55 o 
  -8  -1   2      594.39      574.04     62.35 o 
  -7  -1   2        1.92       36.18      7.13 o 
  -6  -1   2      874.81      870.77     37.46 o 
  -5  -1   2      449.31      554.85     19.19 o 
  -4  -1   2      431.61      426.29     12.56 o 
  -2  -1   2     2427.18     3233.95     33.65 o 
  -1  -1   2      438.93      540.19     12.24 o 
   0  -1   2       49.99       36.59      5.91 o 
   1  -1   2     5634.74     5737.78    186.76 o 
   2  -1   2     2149.74     1972.63     56.70 o 
   3  -1   2     1357.05     1238.11     23.84 o 
   4  -1   2      149.17      228.62     10.84 o 
   5  -1   2        0.22        1.54      6.35 o 
   6  -1   2      368.13      298.91     12.22 o 
   7  -1   2      227.90      215.40     15.83 o 
   8  -1   2       92.88       83.88      7.37 o 
   9  -1   2      293.54      279.83     13.21 o 
  10  -1   2      287.90      255.35      9.12 o 
  11  -1   2       91.79       93.05     12.14 o 
  12  -1   2        5.00        9.76     12.52 o 
  13  -1   2       24.13       35.92     12.83 o 
 -13   0   2       42.96       31.01     18.14 o 
 -12   0   2        3.01        7.19     16.07 o 
 -11   0   2      709.56      642.97     17.28 o 
 -10   0   2      142.83      124.92      9.99 o 
  -9   0   2     1032.97      934.14     44.15 o 
  -8   0   2       39.81       36.33      9.01 o 
  -7   0   2     1434.64     1318.05    155.41 o 
  -6   0   2     3995.90     4166.10    108.04 o 
  -5   0   2     9330.51    10830.81    176.85 o 
  -4   0   2      632.02      734.24     16.07 o 
  -3   0   2       15.43       35.25      7.46 o 
  -2   0   2       85.04       49.89     12.07 o 
  -1   0   2     1154.77     2163.58     29.10 o 
   0   0   2     1701.60     2705.04     18.65 o 
   1   0   2        5.93       68.72      7.50 o 
   2   0   2     4816.73     5607.59    129.53 o 
   3   0   2        4.32        7.38      6.07 o 
   4   0   2     1902.05     1933.28     70.35 o 
   5   0   2      100.76      118.16      7.83 o 
   6   0   2     1452.43     1455.24     50.68 o 
   7   0   2      973.36      850.62     75.32 o 
   8   0   2     1019.34      889.12    207.20 o 
   9   0   2      281.52      276.98     16.98 o 
  10   0   2     1856.51     1896.47     20.32 o 
  11   0   2      304.88      292.48     13.34 o 
  13   0   2        6.56       -4.24     22.57 o 
 -13   1   2      704.07      684.71     20.41 o 
 -12   1   2      240.73      241.50     16.54 o 
 -11   1   2       64.44       67.87     11.92 o 
 -10   1   2      151.08      132.85     12.39 o 
  -9   1   2      316.95      274.30     14.93 o 
  -8   1   2      510.09      432.23     33.16 o 
  -7   1   2      921.15      971.91     51.28 o 
  -6   1   2        1.31       11.23     10.06 o 
  -5   1   2        2.65        4.52      6.41 o 
  -4   1   2       47.07       25.06      7.69 o 
  -3   1   2     1338.08     1068.97     19.60 o 
  -2   1   2        5.04       77.28     12.62 o 
   0   1   2      138.64       70.61      9.43 o 
   1   1   2     2596.04     2265.52     31.29 o 
   2   1   2      165.43      109.64      6.71 o 
   3   1   2      274.49      320.56     16.28 o 
   4   1   2       79.79       61.25      5.91 o 
   5   1   2     1016.62     1088.07     47.07 o 
   6   1   2       76.22       88.08      5.56 o 
   7   1   2     1511.29     1448.58     56.18 o 
   8   1   2      817.68      799.86     31.28 o 
   9   1   2       20.32       33.42      9.93 o 
  10   1   2       51.71       53.29     11.35 o 
  11   1   2       75.62       65.47     20.98 o 
  12   1   2      250.66      229.35     23.39 o 
 -13   2   2      192.75      210.29     20.57 o 
 -12   2   2       63.86       71.49     12.76 o 
 -11   2   2       30.90       29.45     11.10 o 
 -10   2   2      194.18      214.98     20.61 o 
  -9   2   2     1351.64     1284.90     72.21 o 
  -8   2   2     2496.15     2361.78    107.88 o 
  -7   2   2     1075.11      987.82     84.00 o 
  -6   2   2     2625.57     2666.15    151.19 o 
  -5   2   2      357.97      245.91      6.16 o 
  -4   2   2     3073.97     3170.06     46.22 o 
  -3   2   2      813.27      646.53     12.32 o 
  -2   2   2     2216.07     1898.13     20.96 o 
  -1   2   2     2928.81     2877.39     29.65 o 
   0   2   2     5136.49     5068.60     44.86 o 
   1   2   2     6673.68     7736.75    475.80 o 
   2   2   2     3677.23     3724.28    232.81 o 
   3   2   2      513.68      496.19     12.65 o 
   4   2   2       81.69       83.09      5.18 o 
   5   2   2      808.78      763.52     13.46 o 
   6   2   2     1046.61      997.72     53.03 o 
   7   2   2      683.05      716.76     72.01 o 
   8   2   2      888.28      830.10     51.69 o 
   9   2   2      284.78      260.34     31.66 o 
  10   2   2        4.08        5.60     18.74 o 
  11   2   2      106.86       92.27     16.42 o 
  12   2   2        1.83       14.15     17.84 o 
 -13   3   2        0.75        5.25     11.84 o 
 -12   3   2      365.26      421.68     13.63 o 
 -11   3   2       69.15       96.12     11.12 o 
 -10   3   2       42.13       41.32     10.07 o 
  -9   3   2      326.03      283.65     10.39 o 
  -8   3   2        8.67        5.01      9.10 o 
  -7   3   2        1.07        3.36      6.80 o 
  -6   3   2       93.13       75.38      5.89 o 
  -5   3   2      129.06      154.32      8.86 o 
  -4   3   2     1242.26     1304.93    158.17 o 
  -3   3   2     6111.64     6527.34    327.99 o 
  -2   3   2     1954.40     2119.00     27.53 o 
  -1   3   2      934.53      768.78     16.55 o 
   0   3   2     1454.45     1211.35     21.88 o 
   1   3   2      266.44      206.20      8.57 o 
   2   3   2     3862.39     3993.59     26.29 o 
   3   3   2     2389.46     2338.34     20.50 o 
   4   3   2       62.55       96.82      8.62 o 
   5   3   2     1577.43     1676.84    182.97 o 
   6   3   2      418.72      468.41     42.37 o 
   7   3   2      101.86      117.05     11.18 o 
   8   3   2       10.94       19.39      7.86 o 
   9   3   2      330.50      319.36     22.53 o 
  10   3   2     1283.52     1298.72     69.11 o 
  11   3   2      370.29      368.47     21.34 o 
  12   3   2      473.53      413.41     27.96 o 
 -13   4   2      150.19      153.74     13.95 o 
 -12   4   2       96.34       90.40     10.73 o 
 -11   4   2      790.13      798.34     13.17 o 
 -10   4   2      628.81      673.91     34.59 o 
  -9   4   2     1400.33     1245.28    103.98 o 
  -8   4   2     1504.14     1491.73     76.13 o 
  -7   4   2       71.89       63.65      6.88 o 
  -6   4   2       12.09       15.15     11.50 o 
  -5   4   2     3542.32     3519.15    178.69 o 
  -4   4   2     1877.64     1706.46     71.48 o 
  -3   4   2      776.86      615.83     10.95 o 
  -2   4   2     1997.91     1581.45    102.96 o 
  -1   4   2     2021.87     1847.06    126.52 o 
   0   4   2     1234.62     1184.09     21.93 o 
   1   4   2     3127.31     2835.20    407.26 o 
   2   4   2        2.61        2.79      8.10 o 
   3   4   2      273.14      363.26     10.36 o 
   4   4   2     3119.99     3643.65     22.62 o 
   5   4   2      631.09      601.74     11.49 o 
   6   4   2      453.28      525.26     13.70 o 
   7   4   2      123.10      152.73     12.95 o 
   8   4   2       20.47       15.49     10.53 o 
   9   4   2      414.62      430.51     16.37 o 
  10   4   2        0.89       11.03     16.31 o 
  11   4   2        3.36       47.36     17.43 o 
 -13   5   2       33.65       37.54     14.92 o 
 -12   5   2      148.69      144.60     13.69 o 
 -11   5   2        2.39        1.22      9.61 o 
 -10   5   2       35.65       46.76     10.99 o 
  -9   5   2       84.47       77.38      9.66 o 
  -8   5   2      162.85      151.45      6.84 o 
  -7   5   2      616.33      594.33      8.40 o 
  -6   5   2       82.21       71.25      7.90 o 
  -5   5   2      816.66      927.11     26.18 o 
  -4   5   2      555.97      617.27     56.70 o 
  -3   5   2        5.29       11.34      5.33 o 
  -2   5   2     1113.83     1152.03     48.47 o 
  -1   5   2      402.18      431.13     32.01 o 
   0   5   2     1984.88     2253.26     27.99 o 
   1   5   2      204.72      200.32     15.93 o 
   2   5   2      371.20      321.29     25.84 o 
   3   5   2      537.72      589.19     13.56 o 
   4   5   2     1646.65     1802.01     17.47 o 
   5   5   2       27.68       41.99     12.74 o 
   6   5   2       89.41       98.43     13.36 o 
   7   5   2      611.72      665.64     14.76 o 
   8   5   2      373.48      434.38     16.06 o 
   9   5   2       86.02      118.31     17.73 o 
  10   5   2      531.23      656.63     18.80 o 
  11   5   2      424.51      429.83     20.08 o 
 -13   6   2      374.65      406.52     15.43 o 
 -12   6   2      137.94      123.13     13.49 o 
 -11   6   2      273.58      280.02     17.46 o 
 -10   6   2      219.71      200.79     25.40 o 
  -9   6   2     1047.45      988.08     32.99 o 
  -8   6   2      163.36      175.26      6.93 o 
  -7   6   2      597.05      565.38     25.49 o 
  -6   6   2      985.94      927.76     16.92 o 
  -5   6   2      533.52      561.55     76.35 o 
  -4   6   2      497.35      415.50     21.15 o 
  -3   6   2      117.81       84.54      8.15 o 
  -2   6   2     3766.46     3786.80    193.36 o 
  -1   6   2     2293.17     2121.99    119.60 o 
   0   6   2       77.49       61.96     12.48 o 
   1   6   2     1127.70      939.23     26.48 o 
   2   6   2        3.89       13.00      8.84 o 
   3   6   2       68.22       66.03      8.46 o 
   4   6   2        0.56        8.28     11.40 o 
   5   6   2      169.09      143.97     13.19 o 
   6   6   2      201.96      214.95     13.17 o 
   7   6   2        0.04        1.16     10.29 o 
   8   6   2      143.54      132.58     14.87 o 
   9   6   2       16.54       56.02     18.16 o 
  10   6   2       15.26      -20.39     20.39 o 
 -13   7   2       53.73       56.47     13.17 o 
 -12   7   2       51.84       54.82     14.11 o 
 -11   7   2        2.12        0.09     12.77 o 
 -10   7   2        2.01       15.75     10.72 o 
  -9   7   2      143.73      142.83     10.31 o 
  -8   7   2       27.32       41.75      6.71 o 
  -7   7   2      142.81      156.56     15.65 o 
  -6   7   2       28.15       32.66     13.15 o 
  -5   7   2       22.01       18.63      8.50 o 
  -4   7   2     1525.91     1540.70     87.52 o 
  -3   7   2     3631.72     4138.75    237.37 o 
  -2   7   2       15.41       11.36      8.36 o 
  -1   7   2      852.75      831.03     37.92 o 
   0   7   2      618.62      486.64     19.72 o 
   1   7   2     1022.17      960.78     24.13 o 
   2   7   2      813.39      840.51     50.99 o 
   3   7   2      153.96      126.44      9.19 o 
   4   7   2      232.94      256.43     13.43 o 
   5   7   2       62.42       68.56     12.33 o 
   6   7   2      178.36      184.64     14.70 o 
   7   7   2     1385.06     1403.76     18.94 o 
   8   7   2      215.23      231.50     17.72 o 
   9   7   2      523.76      544.06     19.58 o 
  10   7   2      135.92      127.53     16.41 o 
 -12   8   2      139.14      134.38     18.79 o 
 -11   8   2      133.74      130.78     17.99 o 
 -10   8   2      263.57      268.95     11.94 o 
  -9   8   2      111.08      125.18     10.62 o 
  -8   8   2      158.50      142.36      8.32 o 
  -7   8   2      574.72      543.19     10.27 o 
  -6   8   2      638.67      565.69     22.59 o 
  -5   8   2        1.33        8.62      8.98 o 
  -4   8   2     1367.55     1273.01     36.41 o 
  -3   8   2      635.13      642.93     20.32 o 
  -2   8   2       47.28       46.20      8.97 o 
  -1   8   2        0.57        5.49     12.36 o 
   0   8   2      383.02      338.04     18.06 o 
   1   8   2       85.28       81.59     16.70 o 
   2   8   2        0.57        6.58      9.97 o 
   3   8   2      533.58      546.26     14.76 o 
   4   8   2        0.08       11.56      9.51 o 
   5   8   2       31.81       42.16     14.04 o 
   6   8   2        2.89       30.06     14.73 o 
   7   8   2      121.76      153.04     16.44 o 
   8   8   2      430.88      401.89     20.03 o 
   9   8   2      134.00      107.17     19.65 o 
 -12   9   2        2.16       -4.60     16.05 o 
 -11   9   2        0.99       13.35     13.83 o 
 -10   9   2       10.28       -7.09     12.09 o 
  -9   9   2      525.72      543.31     11.54 o 
  -8   9   2      239.22      261.19     12.41 o 
  -7   9   2      659.16      683.85     22.20 o 
  -6   9   2      794.54      769.97     11.63 o 
  -5   9   2      111.32      119.64      9.42 o 
  -4   9   2      528.66      507.59     34.77 o 
  -3   9   2      341.97      316.33     20.13 o 
  -2   9   2      311.79      303.93      9.83 o 
  -1   9   2      945.55      933.25     18.57 o 
   0   9   2       50.25       58.12     14.26 o 
   1   9   2      828.12      786.02     23.53 o 
   2   9   2     2597.21     2507.68     42.21 o 
   3   9   2      325.84      341.71     14.27 o 
   4   9   2      393.93      381.03     14.60 o 
   5   9   2      104.91       95.00     11.10 o 
   6   9   2       58.56       47.57     11.65 o 
   7   9   2      125.62      118.40     13.18 o 
   8   9   2      259.18      253.05     19.12 o 
 -11  10   2       50.81       67.90     14.79 o 
 -10  10   2      135.28      177.87     17.77 o 
  -9  10   2       50.89       50.95     12.51 o 
  -8  10   2        3.85        5.75     10.80 o 
  -7  10   2        3.46        7.26     10.47 o 
  -6  10   2       31.89       37.47      9.68 o 
  -5  10   2     2274.50     2442.83     74.51 o 
  -4  10   2        4.72        8.17      7.77 o 
  -3  10   2      131.70      102.85      8.48 o 
  -2  10   2       62.89       53.38     14.33 o 
  -1  10   2      221.69      242.71     15.42 o 
   0  10   2       19.22       22.84     16.34 o 
   1  10   2      110.50      124.47     20.71 o 
   2  10   2      273.42      318.73     18.39 o 
   3  10   2      162.05      185.05     14.03 o 
   4  10   2       11.83       13.34     11.26 o 
   5  10   2       48.32       53.17     11.64 o 
   6  10   2        0.53        2.46     16.09 o 
   7  10   2        2.89      -11.17     19.56 o 
 -10  11   2        4.77       26.53     18.92 o 
  -9  11   2      167.20      188.02     19.73 o 
  -8  11   2      302.80      340.33     17.49 o 
  -7  11   2      243.84      278.55     12.42 o 
  -6  11   2       27.19       25.07      9.30 o 
  -5  11   2      473.57      509.35     12.36 o 
  -4  11   2       25.75       45.44     10.38 o 
  -3  11   2      651.81      662.10     17.97 o 
  -2  11   2     1107.83     1128.52     20.96 o 
  -1  11   2     2392.10     2339.72     25.37 o 
   0  11   2      224.82      236.69     19.14 o 
   1  11   2      435.13      443.83     16.18 o 
   2  11   2      376.01      409.45     17.53 o 
   3  11   2       12.96       15.50     16.61 o 
   4  11   2     1566.26     1829.64     22.25 o 
   5  11   2        1.85       -5.01     17.15 o 
   6  11   2       14.98       30.49     15.06 o 
 -10  12   2       83.68      105.77     22.22 o 
  -9  12   2      207.26      215.35     18.71 o 
  -8  12   2       78.00       79.25     19.33 o 
  -7  12   2       96.93      128.57     18.15 o 
  -6  12   2        5.14        2.49     15.98 o 
  -5  12   2       97.31      101.58     15.94 o 
  -4  12   2        5.05        9.15     15.21 o 
  -3  12   2        3.64       22.83     16.11 o 
  -2  12   2       71.51       59.58     16.42 o 
  -1  12   2      413.30      389.15     18.98 o 
   0  12   2       83.29       78.99     20.66 o 
   1  12   2       24.26       33.49     15.17 o 
   2  12   2      225.85      261.29     18.12 o 
   3  12   2        4.51        6.94     17.44 o 
   4  12   2      188.48      182.07     15.09 o 
   5  12   2       29.24       48.43     21.97 o 
  -8  13   2       76.41       57.95     21.06 o 
  -7  13   2       45.29       15.70     19.76 o 
  -6  13   2      250.25      249.76     19.62 o 
  -5  13   2       42.63       36.43     17.55 o 
  -4  13   2      116.73      109.61     17.15 o 
  -3  13   2      444.51      443.37     18.34 o 
  -2  13   2      699.53      745.98     19.95 o 
  -1  13   2      625.78      603.40     21.14 o 
   0  13   2      193.39      186.31     23.41 o 
   1  13   2      166.62      181.47     11.57 o 
   2  13   2       60.70       93.00     19.23 o 
   3  13   2       47.72       59.34     18.59 o 
  -7  14   2       60.51       68.95     19.89 o 
  -6  14   2        1.11      -19.30     19.30 o 
  -5  14   2       11.53       24.02     20.23 o 
  -4  14   2        1.45        6.06     17.72 o 
  -3  14   2       83.34       73.81     17.99 o 
  -2  14   2        3.35        3.77     24.00 o 
  -1  14   2      117.74       87.78     21.38 o 
   0  14   2      587.22      532.11     21.65 o 
   1  14   2       18.32       25.72     16.69 o 
  -1 -16   3      124.27      114.59     18.33 o 
   0 -16   3      264.58      263.35     17.00 o 
   1 -16   3        5.08       14.21     14.90 o 
   2 -16   3       16.96       24.61     14.82 o 
   3 -16   3        3.12        5.06     14.81 o 
   4 -16   3      548.12      526.96     19.56 o 
   5 -16   3      145.79      134.66     21.79 o 
  -4 -15   3      387.28      386.88     17.33 o 
  -3 -15   3      521.86      468.03     42.43 o 
  -2 -15   3       43.02       48.89     18.44 o 
  -1 -15   3      839.48      811.79     25.99 o 
   0 -15   3       87.64       92.56     13.33 o 
   1 -15   3        3.17       -1.03     13.62 o 
   2 -15   3        1.73        5.68     12.14 o 
   3 -15   3       30.22       30.94     11.89 o 
   4 -15   3      670.74      730.22     13.55 o 
   5 -15   3        4.12       14.43     12.11 o 
   6 -15   3      131.47      143.83     13.38 o 
   7 -15   3        7.07        5.81     13.16 o 
  -5 -14   3        1.53        4.87     15.03 o 
  -3 -14   3       45.78       52.74     17.35 o 
  -2 -14   3       97.55      104.73     15.33 o 
  -1 -14   3      287.55      279.77     14.40 o 
   0 -14   3      170.42      147.78     12.23 o 
   1 -14   3      369.02      382.31     12.85 o 
   2 -14   3      856.10      829.75     13.51 o 
   3 -14   3      200.66      204.81     19.86 o 
   4 -14   3      206.72      230.63     11.25 o 
   5 -14   3        3.73        7.92     11.40 o 
   6 -14   3      416.42      394.39     21.77 o 
   7 -14   3      368.52      356.47     15.60 o 
   8 -14   3      162.51      181.92     13.65 o 
   9 -14   3        3.13        6.29     12.91 o 
  -6 -13   3      391.39      423.74     19.52 o 
  -5 -13   3      548.11      560.93     18.48 o 
  -3 -13   3      193.89      172.89     15.82 o 
  -2 -13   3      172.85      158.02     12.68 o 
  -1 -13   3      122.85      139.62     12.43 o 
   0 -13   3       41.11       57.04     13.26 o 
   1 -13   3       17.73       10.25     10.69 o 
   2 -13   3        7.72       -4.17     10.34 o 
   3 -13   3      224.14      196.66     10.61 o 
   4 -13   3      632.16      567.49     16.64 o 
   5 -13   3      237.99      237.54     11.83 o 
   6 -13   3      134.14      123.01      9.58 o 
   7 -13   3        0.38        7.52      8.93 o 
   8 -13   3      177.47      198.10     11.75 o 
   9 -13   3        6.65       10.51     11.78 o 
  10 -13   3        3.25       -2.42     15.66 o 
  -8 -12   3       21.17       45.07     19.55 o 
  -7 -12   3       12.79       15.51     18.12 o 
  -6 -12   3      173.29      188.78     19.07 o 
  -5 -12   3      318.60      329.74     16.17 o 
  -4 -12   3     1393.73     1352.09     40.40 o 
  -3 -12   3      250.13      265.99     14.50 o 
  -2 -12   3       46.87       42.76     11.49 o 
  -1 -12   3       60.09       67.64     10.54 o 
   0 -12   3        7.45        4.64     10.19 o 
   1 -12   3     2665.30     2406.23     53.16 o 
   2 -12   3       84.12       98.90     10.30 o 
   3 -12   3      214.46      217.45      9.88 o 
   4 -12   3     1440.98     1383.70     23.40 o 
   5 -12   3      799.68      754.25     10.62 o 
   6 -12   3      343.42      331.98     14.53 o 
   7 -12   3      725.83      743.49     24.75 o 
   8 -12   3        3.97        7.61     11.58 o 
   9 -12   3        2.70       10.64     11.58 o 
  10 -12   3      352.38      356.82     24.74 o 
  -8 -11   3       32.83       51.82     19.77 o 
  -7 -11   3       14.42       28.54     13.38 o 
  -6 -11   3       17.58       15.69     12.01 o 
  -5 -11   3      426.89      413.25     12.14 o 
  -4 -11   3        9.52        7.22     15.51 o 
  -3 -11   3      141.78      139.60     13.36 o 
  -2 -11   3       10.75       13.81     11.58 o 
  -1 -11   3     1108.70     1054.24     14.67 o 
   0 -11   3       48.44       48.57      9.88 o 
   1 -11   3      934.27      888.55     57.48 o 
   2 -11   3        4.90       12.20      8.90 o 
   3 -11   3       69.46       72.75      9.33 o 
   4 -11   3       22.71       18.48      9.37 o 
   5 -11   3      170.97      181.76      9.89 o 
   6 -11   3      101.68       94.95      8.42 o 
   7 -11   3       36.10       39.93     10.43 o 
   8 -11   3      204.61      196.53      9.10 o 
   9 -11   3      237.46      244.77     11.92 o 
  10 -11   3     1279.63     1450.27     70.56 o 
  11 -11   3        3.89        3.99     10.41 o 
  -9 -10   3      190.20      167.58     20.25 o 
  -8 -10   3       55.61       27.43     16.66 o 
  -7 -10   3       35.64       19.80     12.19 o 
  -6 -10   3       32.41       45.53     13.98 o 
  -4 -10   3     1184.25     1137.23     48.93 o 
  -3 -10   3      546.89      505.38     15.21 o 
  -2 -10   3      358.95      351.59     36.06 o 
  -1 -10   3     1949.00     1967.06    139.32 o 
   0 -10   3     1979.93     2038.71    206.18 o 
   1 -10   3      151.97      133.02     11.94 o 
   2 -10   3     2544.19     2246.87     93.52 o 
   3 -10   3       51.28       62.70      9.21 o 
   4 -10   3      454.21      422.63     12.32 o 
   5 -10   3        3.18        6.26      8.68 o 
   6 -10   3      503.52      533.05     10.31 o 
   7 -10   3      321.62      303.73      7.83 o 
   8 -10   3      741.56      753.97     53.80 o 
   9 -10   3      600.94      538.88     12.87 o 
  10 -10   3      506.88      523.99     35.67 o 
  11 -10   3        0.84       12.67      9.82 o 
  12 -10   3       55.66       79.61     11.82 o 
 -10  -9   3        1.28       17.27     15.03 o 
  -9  -9   3       51.82       58.08     16.83 o 
  -8  -9   3      186.45      170.52     17.53 o 
  -7  -9   3      271.43      321.22     15.39 o 
  -6  -9   3      314.26      304.75     11.62 o 
  -5  -9   3      907.59      763.31     31.35 o 
  -4  -9   3      224.54      208.08     15.67 o 
  -3  -9   3       17.66       15.77     11.46 o 
  -2  -9   3       17.00       18.08      9.82 o 
  -1  -9   3      451.39      416.37     40.66 o 
   0  -9   3        0.11        9.75      8.12 o 
   1  -9   3      437.82      387.41     39.49 o 
   2  -9   3       26.36       33.30      6.06 o 
   3  -9   3        0.78        1.35      7.44 o 
   4  -9   3       31.32       35.21      7.48 o 
   5  -9   3       10.48       19.56      8.55 o 
   6  -9   3      275.93      259.65      9.32 o 
   7  -9   3      402.21      407.60     10.05 o 
   8  -9   3      436.34      447.13     22.90 o 
   9  -9   3       88.97      107.31     18.79 o 
  10  -9   3       38.63       38.59      7.61 o 
  11  -9   3      144.73      176.12     10.47 o 
  12  -9   3      194.68      250.46     11.95 o 
 -11  -8   3       58.44       70.25     19.73 o 
 -10  -8   3      205.71      200.34     18.13 o 
  -9  -8   3      359.14      393.06     18.63 o 
  -8  -8   3     1258.20     1423.48     20.45 o 
  -7  -8   3     1160.39     1095.53     64.16 o 
  -6  -8   3      103.22      111.63     12.10 o 
  -5  -8   3      225.57      189.36     20.81 o 
  -4  -8   3      125.10      116.16     11.79 o 
  -3  -8   3     2030.22     1746.54     58.84 o 
  -2  -8   3     1628.36     1524.94     49.55 o 
  -1  -8   3      444.08      425.71     42.81 o 
   0  -8   3       51.03       46.92     11.63 o 
   1  -8   3       15.23       12.94      6.53 o 
   2  -8   3      298.29      262.05      9.32 o 
   3  -8   3      911.72      807.90      9.80 o 
   4  -8   3      595.97      569.33     10.14 o 
   5  -8   3      261.56      254.13      8.00 o 
   6  -8   3     3492.99     3119.07     14.94 o 
   7  -8   3     4727.85     4524.37    156.17 o 
   8  -8   3     1512.24     1493.55     41.90 o 
   9  -8   3      168.38      181.44     10.72 o 
  10  -8   3        1.38       -0.21      8.75 o 
  11  -8   3        4.10       -4.57      9.73 o 
  12  -8   3       50.13       60.15     11.61 o 
 -11  -7   3        0.65       23.10     20.45 o 
 -10  -7   3        5.06       -0.30     13.58 o 
  -9  -7   3      114.59       91.58     11.69 o 
  -8  -7   3      225.96      213.71     18.61 o 
  -7  -7   3      192.08      162.12     18.36 o 
  -6  -7   3       92.90       80.51      9.29 o 
  -5  -7   3        1.72       14.17      8.20 o 
  -4  -7   3      418.12      450.38     12.93 o 
  -3  -7   3     1153.61     1123.70     29.95 o 
  -2  -7   3       24.84       52.30      8.61 o 
  -1  -7   3     2597.35     2581.01     18.67 o 
   0  -7   3        0.75       10.05      7.87 o 
   1  -7   3       72.73       65.99      8.02 o 
   2  -7   3        3.88        4.09      7.31 o 
   3  -7   3      240.62      245.34     14.44 o 
   4  -7   3      160.16      174.82      8.24 o 
   5  -7   3       82.72      106.28      6.78 o 
   6  -7   3     1339.94     1251.53     27.74 o 
   7  -7   3     2148.66     2004.34     54.15 o 
   8  -7   3      409.01      374.29     10.08 o 
   9  -7   3      102.02      115.29      7.32 o 
  10  -7   3      474.64      476.29     16.37 o 
  11  -7   3        9.93       20.90      9.89 o 
  12  -7   3        7.07       26.52     10.96 o 
 -12  -6   3      272.06      251.21     13.84 o 
 -11  -6   3      264.35      256.06     13.48 o 
 -10  -6   3       18.43       10.85     10.70 o 
  -9  -6   3      183.79      195.20      9.83 o 
  -8  -6   3       28.46       44.26      8.93 o 
  -7  -6   3     2021.77     2099.71    171.35 o 
  -6  -6   3       32.13       33.45      7.11 o 
  -5  -6   3     2662.99     2908.03    286.35 o 
  -4  -6   3     5042.82     4799.09    146.95 o 
  -3  -6   3     1786.24     1783.03     74.44 o 
  -2  -6   3      201.62      278.82     16.55 o 
  -1  -6   3        4.03       11.89      7.88 o 
   0  -6   3       47.78      105.51      7.07 o 
   1  -6   3       54.90       83.72      8.16 o 
   2  -6   3      285.14      374.10     32.47 o 
   3  -6   3     1401.74     1597.68    193.08 o 
   4  -6   3     2477.93     2586.05    315.30 o 
   5  -6   3     1675.78     1564.45     16.75 o 
   6  -6   3     1062.58      989.95     20.39 o 
   7  -6   3       41.02       48.09      8.70 o 
   8  -6   3      951.17      926.75     41.46 o 
   9  -6   3      546.38      483.79     21.41 o 
  10  -6   3        0.27        8.19      8.14 o 
  11  -6   3       10.50       17.65      9.17 o 
  12  -6   3       10.63       13.46      9.55 o 
  13  -6   3        8.51       14.09     11.93 o 
 -12  -5   3        0.74        6.84     12.99 o 
 -11  -5   3       23.91       31.94     11.05 o 
 -10  -5   3      423.81      402.22     19.74 o 
  -9  -5   3      697.25      656.13     26.83 o 
  -8  -5   3      122.02      138.12     13.54 o 
  -7  -5   3      462.63      390.90     10.90 o 
  -6  -5   3      984.05      971.66     65.20 o 
  -5  -5   3      312.75      336.34     20.36 o 
  -4  -5   3     1810.94     1668.89     23.21 o 
  -3  -5   3     1150.52     1020.78    107.97 o 
  -2  -5   3     4269.03     4423.39     83.22 o 
  -1  -5   3      308.67      213.42      8.56 o 
   0  -5   3     3692.00     3713.74     80.99 o 
   1  -5   3       79.57      153.40     15.49 o 
   2  -5   3     2060.08     2255.30     16.13 o 
   3  -5   3      351.15      259.84      7.47 o 
   4  -5   3     3108.34     2860.29    153.78 o 
   5  -5   3       17.46       27.95      8.89 o 
   6  -5   3      241.21      180.20      8.80 o 
   7  -5   3       89.53       78.15      7.33 o 
   8  -5   3      794.12      801.36     14.46 o 
   9  -5   3      306.70      255.53      7.53 o 
  10  -5   3      299.55      300.91     16.67 o 
  11  -5   3      316.92      308.25      9.97 o 
  12  -5   3      223.86      205.30     15.10 o 
  13  -5   3      385.61      376.61     13.19 o 
 -12  -4   3      210.19      227.01     14.47 o 
 -11  -4   3       58.60       77.47     10.81 o 
 -10  -4   3      249.78      249.26      9.19 o 
  -9  -4   3     1485.05     1608.22     84.28 o 
  -8  -4   3      147.85      181.64      8.49 o 
  -7  -4   3     1880.91     2043.32    126.66 o 
  -6  -4   3     3357.23     3180.65     17.15 o 
  -5  -4   3      203.90      178.52     14.09 o 
  -4  -4   3      183.02      129.58     12.01 o 
  -3  -4   3     1042.71     1032.35     13.33 o 
  -2  -4   3      295.65      286.67      9.22 o 
  -1  -4   3      607.49      593.71     24.89 o 
   0  -4   3      204.64      247.96      9.01 o 
   1  -4   3       66.11       25.68      6.20 o 
   2  -4   3     3546.34     3825.09    368.76 o 
   3  -4   3       76.32       56.72      8.01 o 
   4  -4   3     5055.75     5916.86    400.37 o 
   5  -4   3      302.62      393.05      9.35 o 
   6  -4   3      434.79      382.36      6.59 o 
   7  -4   3        4.48       15.57      6.80 o 
   8  -4   3      415.81      382.24     10.92 o 
   9  -4   3        9.83       17.54      6.68 o 
  10  -4   3        8.43       14.87      8.58 o 
  11  -4   3      204.15      213.53     10.01 o 
  12  -4   3       82.26       92.04     10.34 o 
  13  -4   3        9.92       13.26     13.65 o 
 -13  -3   3        1.44        8.45     16.87 o 
 -12  -3   3       55.95       38.21     20.10 o 
 -11  -3   3        0.23        3.33     12.70 o 
 -10  -3   3        4.24        3.44     10.71 o 
  -9  -3   3        3.61        4.61      8.13 o 
  -8  -3   3       23.09       30.17      7.43 o 
  -7  -3   3      229.31      233.64      7.68 o 
  -6  -3   3      693.26      647.77     19.31 o 
  -5  -3   3     1753.91     1922.85    107.72 o 
  -4  -3   3     7830.73     8608.12    260.21 o 
  -3  -3   3     2810.65     2860.32    230.41 o 
  -2  -3   3      101.18       38.55      6.28 o 
  -1  -3   3      164.75      110.50      6.82 o 
   0  -3   3        8.28       28.70      7.53 o 
   1  -3   3      216.93      411.47     35.71 o 
   2  -3   3     1885.40     1626.45     76.53 o 
   3  -3   3     6425.74     5630.67    220.32 o 
   4  -3   3     7261.03     6558.48    943.59 o 
   5  -3   3        8.71        5.20      5.43 o 
   6  -3   3      979.06      925.98     33.02 o 
   7  -3   3      363.49      350.68     18.16 o 
   8  -3   3      873.16      813.34     23.75 o 
   9  -3   3      760.28      713.25     12.37 o 
  10  -3   3      465.14      412.36      8.48 o 
  11  -3   3      461.83      476.43     14.85 o 
  12  -3   3      556.75      546.73     17.05 o 
  13  -3   3      209.38      183.19     14.92 o 
 -13  -2   3       11.13       26.80     14.83 o 
 -12  -2   3      236.86      231.57     13.83 o 
 -11  -2   3      478.44      444.51     12.80 o 
 -10  -2   3      173.19      176.24     10.93 o 
  -9  -2   3      634.97      650.02     32.41 o 
  -8  -2   3     1251.61     1281.03     61.55 o 
  -7  -2   3       89.01       80.04      7.34 o 
  -6  -2   3       25.31       15.41      6.35 o 
  -5  -2   3     1088.53     1327.77     10.85 o 
  -4  -2   3      454.69      373.50      9.75 o 
  -3  -2   3      512.31      426.42     11.86 o 
  -2  -2   3    19446.98    21720.78    115.67 o 
  -1  -2   3     5280.30     5832.43     30.84 o 
   0  -2   3       26.60        9.62      6.78 o 
   1  -2   3       36.71      152.95     14.99 o 
   2  -2   3     1356.59     1180.83     12.64 o 
   3  -2   3      214.78      293.74     22.70 o 
   4  -2   3      312.19      315.98     15.34 o 
   5  -2   3       64.98       71.18      7.15 o 
   6  -2   3      156.72      151.03      7.00 o 
   7  -2   3       47.69       50.26      7.20 o 
   8  -2   3       17.73       14.61      6.60 o 
   9  -2   3      183.69      184.41      8.37 o 
  10  -2   3      151.11      157.59      8.77 o 
  11  -2   3        5.98       11.14      9.40 o 
  12  -2   3        0.57        0.20     13.48 o 
  13  -2   3        1.47        5.74     12.82 o 
 -13  -1   3       18.37        0.88     14.44 o 
 -12  -1   3        4.41       15.40     12.24 o 
 -11  -1   3      270.20      247.64     11.49 o 
 -10  -1   3       27.05       23.64     14.66 o 
  -9  -1   3        9.24       10.27     12.47 o 
  -8  -1   3     1022.36      964.85     11.04 o 
  -7  -1   3      507.69      466.63     33.08 o 
  -6  -1   3     1940.40     2262.70     32.48 o 
  -5  -1   3        3.72       10.12     10.45 o 
  -3  -1   3     2142.78     2776.26     24.64 o 
  -2  -1   3     6849.63     8578.74    511.63 o 
  -1  -1   3    17610.25    23676.09     84.26 o 
   0  -1   3       91.65       78.48      7.24 o 
   1  -1   3     2526.65     2361.05     24.71 o 
   2  -1   3     2239.18     1975.58     13.95 o 
   3  -1   3      814.27      970.14     49.62 o 
   4  -1   3     1976.98     1895.42    116.54 o 
   5  -1   3      933.14      850.96     39.33 o 
   6  -1   3      870.69      795.93     29.57 o 
   7  -1   3      726.99      682.28     37.48 o 
   8  -1   3      101.17      104.96      8.10 o 
   9  -1   3     1438.57     1418.78     45.76 o 
  10  -1   3     1218.76     1250.44     30.80 o 
  11  -1   3      273.02      310.40     12.70 o 
  12  -1   3       18.17        6.04     13.78 o 
 -13   0   3      204.06      202.46     13.81 o 
 -12   0   3      325.54      260.97     14.43 o 
 -11   0   3      165.49      129.79     14.93 o 
 -10   0   3       12.52       14.67     13.98 o 
  -9   0   3     1950.92     1583.67     20.23 o 
  -8   0   3      788.59      789.34     12.73 o 
  -7   0   3     2612.36     2430.57    201.31 o 
  -6   0   3     3484.15     3448.39    357.80 o 
  -5   0   3      215.47      268.80      9.70 o 
  -4   0   3      233.12      257.61      9.54 o 
  -2   0   3     1961.96     2278.73     23.67 o 
  -1   0   3     6482.05     8427.66     34.12 o 
   0   0   3       10.21       84.70      7.11 o 
   1   0   3      700.45      513.13     11.57 o 
   2   0   3      182.32      313.93      7.20 o 
   3   0   3      300.15      258.97      7.79 o 
   4   0   3      100.38      130.05      7.03 o 
   5   0   3      887.70      962.52     24.86 o 
   6   0   3      269.95      267.84     16.98 o 
   7   0   3     1057.23     1025.32     50.52 o 
   8   0   3       41.23       46.49      7.64 o 
   9   0   3        6.73        5.17     10.19 o 
  10   0   3       25.97       21.09     11.48 o 
  11   0   3       20.88       19.01     11.73 o 
  12   0   3      196.58      183.41     21.02 o 
 -13   1   3       18.14       19.43     19.88 o 
 -12   1   3       99.07      105.62     17.23 o 
 -11   1   3      236.82      225.55     15.54 o 
 -10   1   3       74.35       74.52     13.46 o 
  -9   1   3      892.80      863.82     37.58 o 
  -8   1   3      846.02      784.33     52.49 o 
  -7   1   3     1223.17     1123.64     92.74 o 
  -6   1   3     3778.12     3954.28     20.95 o 
  -5   1   3      881.15      931.75     99.03 o 
  -4   1   3       70.51      103.39      8.98 o 
  -3   1   3       66.05       35.37      7.03 o 
  -1   1   3      845.62     1293.97     16.64 o 
   1   1   3    27405.69    27513.35    589.75 o 
   2   1   3     2282.82     2457.35     72.40 o 
   3   1   3     2194.43     2416.14    148.60 o 
   4   1   3     2807.10     2814.83    103.47 o 
   5   1   3      319.87      311.16     20.84 o 
   6   1   3     2674.62     2609.16    147.10 o 
   7   1   3      199.46      194.95      7.81 o 
   8   1   3       13.07       14.42      6.98 o 
   9   1   3      317.60      331.03     25.30 o 
  10   1   3      494.78      521.59     41.74 o 
  11   1   3        0.78        4.78     20.86 o 
  12   1   3       43.78       31.29     24.33 o 
 -13   2   3      356.04      348.02     20.99 o 
 -12   2   3       16.25       21.79     12.24 o 
 -11   2   3        8.89       15.10     10.48 o 
 -10   2   3       44.12       41.26     10.24 o 
  -9   2   3       21.46       19.90      7.84 o 
  -8   2   3       93.53       84.09      9.94 o 
  -7   2   3     1401.60     1294.87    103.45 o 
  -6   2   3      261.30      272.70      9.81 o 
  -5   2   3       50.75       56.62      8.61 o 
  -4   2   3      914.33     1456.02     18.11 o 
  -3   2   3     3053.18     2999.15     24.04 o 
  -2   2   3       36.47       12.01     10.84 o 
   0   2   3      352.66      356.53     16.72 o 
   1   2   3     1454.09     1427.11     43.16 o 
   2   2   3      276.64      320.93     13.23 o 
   3   2   3      157.09      159.17      7.19 o 
   4   2   3      190.48      169.00      6.20 o 
   5   2   3      318.66      305.07     10.33 o 
   6   2   3     1952.88     1927.05     74.28 o 
   7   2   3      357.72      341.14     13.63 o 
   8   2   3      765.21      805.08     57.73 o 
   9   2   3      809.20      800.02     53.25 o 
  10   2   3        4.31        9.90     21.57 o 
  11   2   3       91.55       77.09     17.04 o 
  12   2   3      135.68      117.16     21.27 o 
 -13   3   3       31.75       28.11     14.63 o 
 -12   3   3      461.08      455.12     25.94 o 
 -11   3   3      263.63      268.14     22.60 o 
 -10   3   3      406.77      420.04     18.95 o 
  -9   3   3      165.75      180.05     11.45 o 
  -8   3   3      110.81       99.81      9.26 o 
  -7   3   3     1299.80     1159.68     58.93 o 
  -6   3   3     2377.57     2094.82    100.05 o 
  -5   3   3     1430.43     1455.47     18.06 o 
  -4   3   3     4595.18     4646.81     28.73 o 
  -3   3   3      163.77      173.18     11.78 o 
  -2   3   3      516.97      492.44     14.11 o 
  -1   3   3      273.32      268.81     12.20 o 
   0   3   3     3439.89     3533.88     59.49 o 
   1   3   3     7620.69     8118.27    225.94 o 
   2   3   3     3204.08     3471.69    177.59 o 
   3   3   3      122.96      103.91     11.85 o 
   4   3   3       10.46       16.16      8.15 o 
   5   3   3      118.05      124.39      8.46 o 
   6   3   3       30.96       43.80     11.34 o 
   7   3   3      311.00      329.22     13.46 o 
   8   3   3      264.82      264.20     11.67 o 
   9   3   3      103.70      117.43     12.01 o 
  10   3   3       38.61       35.71     11.26 o 
 -13   4   3      164.01      208.63     14.30 o 
 -12   4   3        5.94        0.15     13.66 o 
 -11   4   3       48.43       47.19     11.09 o 
 -10   4   3      701.34      689.88     24.45 o 
  -9   4   3      253.39      239.60     15.37 o 
  -8   4   3      739.27      727.13     33.67 o 
  -7   4   3      504.74      508.54     11.02 o 
  -6   4   3       10.32       10.84     10.28 o 
  -5   4   3     2223.19     1986.24     18.39 o 
  -4   4   3     1297.66     1438.10     18.52 o 
  -3   4   3      907.51      882.87     16.04 o 
  -2   4   3      699.43      857.04     15.95 o 
  -1   4   3     3427.46     2981.87     26.61 o 
   0   4   3      381.26      299.49     13.23 o 
   1   4   3      338.33      275.62     10.30 o 
   2   4   3     4083.60     3803.42    146.62 o 
   3   4   3     1608.56     1495.65     15.08 o 
   4   4   3      198.29      206.12     11.98 o 
   5   4   3      762.42      858.05     15.63 o 
   6   4   3       15.35       35.55     12.59 o 
   7   4   3      115.23      121.33     13.23 o 
   8   4   3      267.75      274.22     14.57 o 
   9   4   3        3.58       -2.32     15.30 o 
  10   4   3      310.97      367.77     19.52 o 
  11   4   3      529.89      483.15     16.78 o 
 -13   5   3        5.31       -0.86     15.22 o 
 -12   5   3      194.91      239.48     13.60 o 
 -11   5   3      576.22      548.21     23.03 o 
 -10   5   3     1028.99     1050.40     37.00 o 
  -9   5   3     1129.69     1192.92     14.07 o 
  -8   5   3      630.58      633.08     22.80 o 
  -7   5   3      202.40      192.54     13.75 o 
  -6   5   3      116.58      101.72     12.05 o 
  -5   5   3      620.77      481.36     14.16 o 
  -4   5   3     1780.01     1359.77     16.36 o 
  -3   5   3      490.65      449.22     11.61 o 
  -2   5   3     2177.42     2141.52     22.16 o 
  -1   5   3     4612.04     4235.55     31.07 o 
   0   5   3     4152.06     3905.84     33.60 o 
   1   5   3     1011.85      869.91     22.39 o 
   2   5   3      202.36      188.70      9.54 o 
   3   5   3       52.77       85.64     11.69 o 
   4   5   3       79.71       65.95      9.18 o 
   5   5   3      407.28      463.61     13.65 o 
   6   5   3      283.65      310.22     13.12 o 
   7   5   3      209.81      197.93     10.87 o 
   8   5   3        7.85        7.33     14.76 o 
   9   5   3      167.65      168.54     16.98 o 
  10   5   3       10.18       10.72     19.90 o 
 -13   6   3       86.27       92.28     24.97 o 
 -12   6   3      127.23      146.85     13.90 o 
 -11   6   3        0.16        0.51     11.61 o 
 -10   6   3      148.53      117.24      9.41 o 
  -9   6   3        8.34       12.58     10.23 o 
  -8   6   3      319.08      274.86     12.96 o 
  -7   6   3      121.26      118.01      9.50 o 
  -6   6   3      191.45      186.07     13.15 o 
  -5   6   3       68.59       59.98      6.60 o 
  -4   6   3      670.92      662.51     15.03 o 
  -3   6   3       22.34        9.23      8.12 o 
  -2   6   3     1929.07     1845.73     22.20 o 
  -1   6   3       37.61       39.42     12.91 o 
   0   6   3      553.66      429.98     16.37 o 
   1   6   3     1197.35     1185.08     68.03 o 
   2   6   3     1056.36     1019.39     41.01 o 
   3   6   3     1263.27     1260.30     15.90 o 
   4   6   3     1123.20     1278.69     16.00 o 
   5   6   3      856.12      939.18     15.95 o 
   6   6   3      843.93      954.49     16.92 o 
   7   6   3       26.01       36.44     13.57 o 
   8   6   3      578.19      625.65     14.16 o 
   9   6   3      320.34      404.84     19.98 o 
  10   6   3       22.73       24.47     15.79 o 
 -12   7   3      133.05      117.66     13.05 o 
 -11   7   3      314.32      338.34     22.77 o 
 -10   7   3      514.00      509.15     27.69 o 
  -9   7   3     1611.26     1463.42     17.88 o 
  -8   7   3        2.10        0.93      9.73 o 
  -7   7   3       89.27       89.57     13.52 o 
  -6   7   3      832.01      729.58     15.67 o 
  -5   7   3      274.26      265.43      8.26 o 
  -4   7   3     1030.52      929.02     16.73 o 
  -3   7   3     1211.61     1283.88     17.61 o 
  -2   7   3     4307.00     3983.89     27.30 o 
  -1   7   3       23.85       20.66     12.36 o 
   0   7   3      490.30      461.64     19.26 o 
   1   7   3      128.39      118.20      8.36 o 
   2   7   3       60.98       77.42     10.00 o 
   3   7   3      841.91      819.90     14.66 o 
   4   7   3       56.80       71.51      9.71 o 
   5   7   3        0.69        5.81      9.85 o 
   6   7   3       57.24       60.13     10.49 o 
   7   7   3      712.74      641.09     13.38 o 
   8   7   3      311.46      335.15     18.94 o 
   9   7   3       11.85       31.81     18.48 o 
 -12   8   3      117.98      151.68     15.42 o 
 -11   8   3       20.13       18.14     14.05 o 
 -10   8   3        5.05       10.70     11.93 o 
  -9   8   3       97.75       89.37     10.76 o 
  -8   8   3       51.45       58.40     14.74 o 
  -7   8   3      407.37      379.75     15.41 o 
  -6   8   3       72.11       45.54     12.11 o 
  -5   8   3      313.99      293.61     14.22 o 
  -4   8   3        6.13        5.72     13.29 o 
  -3   8   3       77.10       77.31     13.10 o 
  -2   8   3      625.57      516.94     15.40 o 
  -1   8   3      673.04      615.53     17.51 o 
   0   8   3      756.35      687.01     20.41 o 
   1   8   3      741.33      706.36     20.31 o 
   2   8   3     1205.83     1173.03     37.69 o 
   3   8   3     1930.35     2164.91     18.98 o 
   4   8   3      209.22      216.14     14.30 o 
   5   8   3       44.33       41.53     14.62 o 
   6   8   3      862.80      902.50     17.42 o 
   7   8   3      474.30      480.81     14.02 o 
   8   8   3       91.14      109.33     19.89 o 
 -12   9   3      133.85      133.00     16.19 o 
 -11   9   3       35.62       24.76     14.93 o 
 -10   9   3       11.70       13.68     16.23 o 
  -9   9   3        5.68       14.43     16.10 o 
  -8   9   3      151.15      134.22     15.20 o 
  -7   9   3      488.75      449.75     16.84 o 
  -6   9   3      157.86      162.00     10.86 o 
  -5   9   3        8.01        7.71     10.06 o 
  -4   9   3     2347.80     2253.54     21.65 o 
  -3   9   3        2.19      -11.96     12.79 o 
  -2   9   3        1.00        7.90     13.81 o 
  -1   9   3       15.02        6.15     13.82 o 
   0   9   3       12.50       13.07     14.04 o 
   1   9   3       18.35       21.22      9.06 o 
   2   9   3       65.13       65.11     10.50 o 
   3   9   3      122.09      125.45     10.83 o 
   4   9   3      224.19      212.11     11.40 o 
   5   9   3       49.17       37.51     11.73 o 
   6   9   3        0.21       10.98     16.82 o 
   7   9   3        1.25        8.94     19.41 o 
   8   9   3        1.53       14.40     15.98 o 
 -11  10   3       25.07       32.25     15.17 o 
 -10  10   3       46.70       59.53     14.53 o 
  -9  10   3      534.68      574.26     17.79 o 
  -8  10   3      140.25      153.44     12.92 o 
  -7  10   3      351.78      359.72     17.57 o 
  -6  10   3      197.65      203.35     15.88 o 
  -5  10   3       64.75       53.72     14.81 o 
  -4  10   3     1138.99     1107.65     18.48 o 
  -3  10   3      256.35      233.57     15.84 o 
  -2  10   3       36.29       37.04     14.84 o 
  -1  10   3      330.31      310.07     16.49 o 
   0  10   3      675.69      592.78     18.39 o 
   1  10   3     1351.25     1310.26     35.87 o 
   2  10   3     1373.05     1390.06     19.90 o 
   3  10   3      720.97      777.75     17.97 o 
   4  10   3       27.94       37.06     12.09 o 
   5  10   3      413.24      419.02     17.84 o 
   6  10   3       44.79       43.28     19.86 o 
   7  10   3        9.19       26.24     19.76 o 
 -10  11   3       32.47       50.84     21.01 o 
  -9  11   3      108.61       91.39     19.08 o 
  -8  11   3        2.78      -16.27     16.27 o 
  -7  11   3       19.46       21.65     17.31 o 
  -6  11   3      179.48      181.78     17.12 o 
  -5  11   3        3.99       14.07     16.38 o 
  -4  11   3        1.59       -7.34     14.26 o 
  -3  11   3       65.89       73.54     14.97 o 
  -2  11   3       71.10       71.44     16.02 o 
  -1  11   3      182.06      210.39     16.71 o 
   0  11   3       48.61       44.94     18.81 o 
   1  11   3       33.56       30.46     11.45 o 
   2  11   3      353.26      385.69     13.41 o 
   3  11   3      330.37      368.93     17.26 o 
   4  11   3       77.03      110.83     19.82 o 
   5  11   3      140.28      136.38     15.78 o 
   6  11   3      171.04      226.31     22.72 o 
  -9  12   3       99.70      111.60     15.03 o 
  -8  12   3      294.70      336.43     18.85 o 
  -7  12   3       60.09       52.36     17.53 o 
  -6  12   3       94.30      111.22     17.02 o 
  -5  12   3      172.75      189.97     16.24 o 
  -4  12   3      270.25      307.46     16.85 o 
  -3  12   3       48.56       61.06     17.10 o 
  -2  12   3      748.86      756.37     20.32 o 
  -1  12   3      426.20      447.36     22.58 o 
   0  12   3      818.34      799.30     43.85 o 
   1  12   3      149.43      160.06     13.11 o 
   2  12   3      357.69      330.18     14.47 o 
   3  12   3      190.28      215.58     19.47 o 
   4  12   3      310.72      301.52     15.97 o 
  -8  13   3        0.15       19.38     21.55 o 
  -7  13   3       20.18       19.37     14.81 o 
  -6  13   3        0.47       17.71     19.83 o 
  -5  13   3        8.08        6.04     13.84 o 
  -4  13   3        4.32       11.96     16.81 o 
  -3  13   3       16.60        7.49     16.88 o 
  -2  13   3       12.43       17.02     18.83 o 
  -1  13   3      356.52      356.53     23.87 o 
   0  13   3      115.43      117.55     12.75 o 
   1  13   3      320.47      345.52     15.90 o 
   2  13   3        4.73       16.50     18.58 o 
  -5  14   3        4.43        7.06     18.64 o 
  -4  14   3       25.01       35.76     21.21 o 
  -3  14   3      360.36      408.55     22.83 o 
  -2  14   3      783.57      749.48     25.74 o 
  -1  14   3      460.94      458.33     21.05 o 
   0  14   3        1.90        4.12     12.43 o 
  -2 -16   4      417.97      439.57     20.86 o 
  -1 -16   4      103.59      117.61     17.70 o 
   0 -16   4      270.29      255.42     15.72 o 
   1 -16   4      136.07      169.11     15.10 o 
   2 -16   4        2.20       13.92     13.62 o 
   3 -16   4      105.39      121.29     13.68 o 
   4 -16   4      133.19      162.21     14.05 o 
   5 -16   4      348.70      420.31     18.22 o 
   6 -16   4       78.79       71.90     14.07 o 
  -3 -15   4       31.68       26.45     18.96 o 
  -2 -15   4       35.66       47.29     15.96 o 
  -1 -15   4      183.87      178.01     14.04 o 
   0 -15   4       39.57       43.63     13.45 o 
   1 -15   4      134.98      114.25     12.47 o 
   2 -15   4      332.87      348.93     13.87 o 
   3 -15   4      169.73      180.84     15.43 o 
   4 -15   4       12.92       23.21     10.77 o 
   5 -15   4      201.52      250.18     18.84 o 
   6 -15   4      119.31      112.27     11.89 o 
   7 -15   4       69.50       91.43     14.28 o 
   8 -15   4        4.96        6.12     15.07 o 
  -6 -14   4      120.86      127.69     20.21 o 
  -5 -14   4      145.67      167.63     20.70 o 
  -4 -14   4      293.83      244.05     35.72 o 
  -3 -14   4       25.08       19.99     16.72 o 
  -2 -14   4      296.83      296.96     15.66 o 
  -1 -14   4      158.38      144.44     12.33 o 
   0 -14   4       12.42       24.39     11.73 o 
   1 -14   4       12.90        2.13     11.04 o 
   2 -14   4      513.03      477.50     17.21 o 
   3 -14   4       22.99       50.73     10.99 o 
   4 -14   4      438.38      431.48     12.39 o 
   5 -14   4       42.76       52.57     11.35 o 
   6 -14   4      380.82      441.00     13.37 o 
   7 -14   4        9.45       19.84     12.94 o 
   8 -14   4        0.13        1.28     14.17 o 
   9 -14   4      125.24      166.67     25.82 o 
  -7 -13   4        9.59       26.77     21.42 o 
  -6 -13   4       21.25       19.58     14.69 o 
  -4 -13   4      347.99      344.66     18.95 o 
  -3 -13   4      227.29      219.55     14.33 o 
  -2 -13   4        7.15       14.17     13.15 o 
  -1 -13   4       23.14       11.19     11.03 o 
   0 -13   4      241.36      216.74     11.70 o 
   1 -13   4      111.65      124.36     11.02 o 
   2 -13   4      440.25      414.94     11.52 o 
   3 -13   4      413.55      398.48     10.16 o 
   4 -13   4      514.31      479.37     17.90 o 
   5 -13   4       95.10       98.43     11.39 o 
   6 -13   4       92.33       80.62     17.21 o 
   7 -13   4       79.62       75.02     12.26 o 
   8 -13   4        5.06       -6.03     12.33 o 
   9 -13   4      302.13      329.02     11.13 o 
  10 -13   4      174.26      193.62     14.99 o 
  -8 -12   4       20.72       24.23     18.68 o 
  -7 -12   4        2.00       33.56     14.07 o 
  -6 -12   4      109.50      106.25     16.66 o 
  -5 -12   4       27.14       26.81     31.99 o 
  -4 -12   4      632.53      558.85     28.27 o 
  -3 -12   4       30.20       16.82     12.86 o 
  -2 -12   4      694.61      634.85     13.08 o 
  -1 -12   4      265.77      254.25     12.15 o 
   0 -12   4     1052.43      981.01     13.16 o 
   1 -12   4      406.04      407.80     10.91 o 
   2 -12   4       10.49       18.24      7.88 o 
   3 -12   4        1.25        0.04      9.35 o 
   4 -12   4       15.72       22.37      9.40 o 
   5 -12   4       66.07       66.12     10.07 o 
   6 -12   4       76.48       89.64      7.86 o 
   7 -12   4       31.15       34.86      9.10 o 
   8 -12   4        7.72        3.41      9.62 o 
   9 -12   4      243.95      233.00     12.15 o 
  10 -12   4       29.00       17.89     22.90 o 
  -9 -11   4      124.33      115.90     22.38 o 
  -8 -11   4       82.94      127.83     18.99 o 
  -7 -11   4       53.42       73.88     16.47 o 
  -6 -11   4      178.44      200.84     17.05 o 
  -5 -11   4      499.88      481.54     27.49 o 
  -4 -11   4        2.32        5.25     12.21 o 
  -3 -11   4      396.46      362.35     21.10 o 
  -2 -11   4      570.07      617.86     51.96 o 
  -1 -11   4     3430.99     3438.09    303.58 o 
   0 -11   4      444.70      395.46     13.60 o 
   1 -11   4      985.35      930.87     23.14 o 
   2 -11   4      107.97       80.44      9.64 o 
   3 -11   4       97.70       80.11      7.99 o 
   4 -11   4        2.83        4.02      7.25 o 
   5 -11   4      124.46      141.01      8.04 o 
   6 -11   4      755.23      674.58     10.15 o 
   7 -11   4      216.16      232.21      9.91 o 
   8 -11   4      116.59      106.04     10.84 o 
   9 -11   4      810.96      801.57     27.65 o 
  10 -11   4      418.17      369.24     16.95 o 
  11 -11   4      183.53      193.11     16.36 o 
 -10 -10   4      181.35      156.70     20.38 o 
  -9 -10   4        3.61       -6.09     18.75 o 
  -8 -10   4        8.85        2.72     12.79 o 
  -7 -10   4      339.92      387.06     16.41 o 
  -6 -10   4      164.46      201.59     24.20 o 
  -5 -10   4      901.88      757.89     27.49 o 
  -4 -10   4      888.48      830.62     64.97 o 
  -3 -10   4      164.73      180.91     12.22 o 
  -2 -10   4        8.23        7.20      9.03 o 
  -1 -10   4        3.45       -0.29      8.85 o 
   0 -10   4       43.14       29.58      8.97 o 
   1 -10   4      340.35      329.47     25.52 o 
   2 -10   4       38.87       45.01      9.03 o 
   3 -10   4       71.07       64.98      9.20 o 
   4 -10   4       94.13       77.65      9.16 o 
   5 -10   4       57.56       70.27     10.11 o 
   6 -10   4      349.68      322.85      9.81 o 
   7 -10   4      680.19      656.69     10.89 o 
   8 -10   4      119.65      131.92     10.63 o 
   9 -10   4       14.34       22.94     10.72 o 
  10 -10   4        2.06        5.45     11.45 o 
  11 -10   4        0.99        8.44      8.26 o 
 -10  -9   4      229.52      239.15     21.01 o 
  -9  -9   4      886.53      908.52     21.19 o 
  -8  -9   4       62.39      103.22     16.74 o 
  -7  -9   4      113.68      118.41      9.55 o 
  -6  -9   4      431.98      481.44     48.23 o 
  -5  -9   4      109.60      121.74     17.94 o 
  -4  -9   4     2039.48     1996.19     92.51 o 
  -3  -9   4       74.33       74.16     10.20 o 
  -2  -9   4     1821.85     1639.09     82.28 o 
  -1  -9   4     1524.52     1335.26     39.51 o 
   0  -9   4      625.90      538.64     44.82 o 
   1  -9   4      743.28      618.32     43.94 o 
   2  -9   4      348.26      291.50      9.15 o 
   3  -9   4        5.94        9.81      8.39 o 
   4  -9   4       17.00        9.97      8.43 o 
   5  -9   4     1305.80     1184.40     54.15 o 
   6  -9   4     1396.35     1416.51     35.58 o 
   7  -9   4     1805.05     1733.90     31.72 o 
   8  -9   4      903.00      893.06     12.59 o 
   9  -9   4       71.76       70.66      8.69 o 
  10  -9   4       62.74       77.08      9.61 o 
  11  -9   4      105.50      126.51     10.50 o 
  12  -9   4       11.98       20.38     10.73 o 
 -11  -8   4        1.31        4.84     18.84 o 
 -10  -8   4       39.57       32.01     14.48 o 
  -9  -8   4       79.91       51.33     11.83 o 
  -8  -8   4      129.25      124.01     12.41 o 
  -7  -8   4      210.30      236.12     10.43 o 
  -6  -8   4      260.02      309.23     28.75 o 
  -5  -8   4      667.41      714.73     21.79 o 
  -4  -8   4       11.39       27.65     10.74 o 
  -3  -8   4       68.20       68.42      9.21 o 
  -2  -8   4      135.12      129.67      9.45 o 
  -1  -8   4     3674.17     3745.11    254.72 o 
   0  -8   4      417.71      500.27     13.81 o 
   1  -8   4      396.00      399.78     33.36 o 
   2  -8   4       41.88       26.62      6.03 o 
   3  -8   4       45.01       45.40      7.81 o 
   4  -8   4      115.87      134.38      8.45 o 
   5  -8   4     1838.84     1716.71     27.35 o 
   6  -8   4        3.79       11.04      7.51 o 
   7  -8   4      784.73      755.29     15.79 o 
   8  -8   4      140.09      134.16      8.25 o 
   9  -8   4      211.56      234.51     10.82 o 
  10  -8   4      147.39      179.65      8.48 o 
  11  -8   4        4.39       22.84     10.34 o 
  12  -8   4       62.56       63.73     10.42 o 
 -11  -7   4      202.19      192.24     17.70 o 
 -10  -7   4      100.82       97.56     12.14 o 
  -9  -7   4        9.42        8.33     10.20 o 
  -8  -7   4      722.34      670.72     24.54 o 
  -7  -7   4        3.15       11.57      8.43 o 
  -6  -7   4      273.02      254.52     15.12 o 
  -5  -7   4     3421.85     3307.50     31.67 o 
  -4  -7   4     3308.11     3236.99     62.81 o 
  -3  -7   4      455.25      413.87     11.73 o 
  -2  -7   4     1207.99     1309.28     56.81 o 
  -1  -7   4       30.61       59.29      8.05 o 
   0  -7   4       82.23       61.04      6.72 o 
   1  -7   4     7984.39     7821.43     50.29 o 
   2  -7   4     2051.12     1834.53    136.36 o 
   3  -7   4     1492.89     1252.12     11.55 o 
   4  -7   4      661.43      542.24      8.86 o 
   5  -7   4        7.98       19.89      8.06 o 
   6  -7   4      408.35      384.55      9.37 o 
   7  -7   4        8.66        8.15      9.47 o 
   8  -7   4      342.91      315.20      7.51 o 
   9  -7   4      142.47      161.43      8.12 o 
  10  -7   4        0.39        2.68      7.22 o 
  11  -7   4      131.09      140.46     11.02 o 
  12  -7   4       52.15       53.33      9.01 o 
 -12  -6   4        0.48        5.87     14.17 o 
 -11  -6   4        9.60       14.56     11.49 o 
 -10  -6   4      187.75      170.85      9.48 o 
  -9  -6   4      261.73      268.81     10.28 o 
  -8  -6   4      380.89      376.63     32.16 o 
  -7  -6   4      861.37      871.13     47.55 o 
  -6  -6   4      627.64      649.40     54.84 o 
  -5  -6   4       84.57       74.74     13.23 o 
  -4  -6   4       47.32       67.59      9.86 o 
  -3  -6   4     1796.15     1860.39     54.56 o 
  -2  -6   4      771.84      827.36     55.85 o 
  -1  -6   4     3105.12     3627.38    217.03 o 
   0  -6   4      410.06      424.32     10.20 o 
   1  -6   4     1976.84     2591.08     57.85 o 
   2  -6   4      149.53      176.21      8.55 o 
   3  -6   4      896.19     1140.66     49.34 o 
   4  -6   4      220.26      207.03      8.73 o 
   5  -6   4        4.63       21.14      6.44 o 
   6  -6   4        3.65       20.13      8.19 o 
   7  -6   4      167.72      120.29      7.88 o 
   8  -6   4       32.66       26.84      5.87 o 
   9  -6   4       84.16       83.66      7.10 o 
  10  -6   4     1113.19     1171.55     54.27 o 
  11  -6   4      237.10      270.38     10.00 o 
  12  -6   4      216.80      235.48     11.16 o 
 -12  -5   4      227.03      232.05     15.06 o 
 -11  -5   4       42.61       50.95     10.30 o 
 -10  -5   4      499.12      475.11     16.02 o 
  -9  -5   4     1586.40     1522.85     50.42 o 
  -8  -5   4      222.64      198.02     12.30 o 
  -7  -5   4     2087.17     1988.47     14.19 o 
  -6  -5   4       52.06       66.47      7.13 o 
  -5  -5   4      727.71      637.00     28.45 o 
  -4  -5   4      352.33      313.19     15.21 o 
  -3  -5   4      801.31      802.24     72.07 o 
  -2  -5   4     6294.12     7826.71     93.04 o 
  -1  -5   4        5.99       13.53      6.62 o 
   0  -5   4       79.73       56.22      8.44 o 
   1  -5   4     1219.71     1437.15    196.25 o 
   2  -5   4      196.38      204.44     20.30 o 
   3  -5   4     3291.49     3610.21    276.79 o 
   4  -5   4      189.40      219.05     11.85 o 
   5  -5   4       90.90       80.36      6.89 o 
   6  -5   4     1391.80     1361.04     70.47 o 
   7  -5   4       34.53       36.11      7.43 o 
   8  -5   4        0.21        8.18      7.23 o 
   9  -5   4      569.52      515.97     14.53 o 
  10  -5   4      150.28      134.73     13.33 o 
  11  -5   4        0.65        4.38      8.92 o 
  12  -5   4        2.86        9.97      9.67 o 
 -13  -4   4        0.84       11.86     25.62 o 
 -12  -4   4      424.48      455.76     15.08 o 
 -11  -4   4       10.77       12.73     13.18 o 
 -10  -4   4       19.23       24.31     11.11 o 
  -9  -4   4        0.40       12.71     10.68 o 
  -8  -4   4      352.37      385.84     38.55 o 
  -7  -4   4        0.30       10.15      7.24 o 
  -6  -4   4      686.10      714.54     11.90 o 
  -5  -4   4      664.89      686.28     18.23 o 
  -4  -4   4     1850.53     1831.57     21.74 o 
  -3  -4   4     1038.01      974.28     66.10 o 
  -2  -4   4       39.51      116.89      7.80 o 
  -1  -4   4     1497.95     1552.65     91.77 o 
   0  -4   4        9.77       19.42      8.05 o 
   1  -4   4     1172.66     1153.72     25.42 o 
   2  -4   4      251.87      244.29      7.14 o 
   3  -4   4     1765.70     1823.74    157.60 o 
   4  -4   4     3341.04     3045.63     17.36 o 
   5  -4   4      420.58      376.36      7.43 o 
   6  -4   4      859.50      730.99     27.10 o 
   7  -4   4      183.58      193.88      9.90 o 
   8  -4   4       23.90       25.96      7.14 o 
   9  -4   4     1598.34     1460.78     48.89 o 
  10  -4   4       86.08       83.79      9.35 o 
  11  -4   4      150.85      151.49      9.95 o 
  12  -4   4      424.74      428.71     10.45 o 
 -13  -3   4      258.22      262.98     23.86 o 
 -12  -3   4       74.24       67.02     13.45 o 
 -11  -3   4      330.39      320.83     14.77 o 
 -10  -3   4      698.34      700.22     23.96 o 
  -9  -3   4      853.72      899.76     41.45 o 
  -8  -3   4      133.33      160.66     13.20 o 
  -7  -3   4      528.92      537.46     16.85 o 
  -6  -3   4      236.51      304.43      7.81 o 
  -5  -3   4       38.35       18.46      7.56 o 
  -4  -3   4     9477.48    11637.21     46.38 o 
  -3  -3   4      702.92      833.97     39.99 o 
  -2  -3   4    11840.85    14544.53     82.42 o 
  -1  -3   4    10637.03    13747.05    303.31 o 
   0  -3   4       31.25       14.02      6.62 o 
   1  -3   4     4742.50     4894.13    270.97 o 
   2  -3   4        1.42       11.65      7.92 o 
   3  -3   4     1310.39     1062.67     51.32 o 
   4  -3   4        0.80        5.39      7.47 o 
   5  -3   4      731.73      729.97     39.39 o 
   6  -3   4      155.39      167.22     10.33 o 
   7  -3   4       42.42       38.23      7.27 o 
   8  -3   4      179.84      181.70      9.05 o 
   9  -3   4      117.68      130.01      8.60 o 
  10  -3   4      299.55      296.88     11.67 o 
  11  -3   4        0.25        6.24      9.33 o 
  12  -3   4        5.77        3.96     10.65 o 
 -13  -2   4       10.92        7.31     14.74 o 
 -12  -2   4       86.71       88.65     12.26 o 
 -11  -2   4       34.43       40.76     11.10 o 
 -10  -2   4      344.58      309.13     11.48 o 
  -9  -2   4      485.80      453.59     15.44 o 
  -8  -2   4      921.55      893.82     49.84 o 
  -7  -2   4      159.38      147.07      8.26 o 
  -6  -2   4      590.10      633.62     14.89 o 
  -5  -2   4     2414.25     2642.82     22.71 o 
  -4  -2   4     2003.89     2088.20     20.23 o 
  -3  -2   4        2.88       27.68      7.71 o 
  -2  -2   4    13688.00    14514.91    326.20 o 
  -1  -2   4    27437.32    32756.45    471.15 o 
   0  -2   4        7.21       42.31      7.19 o 
   1  -2   4     4672.91     4469.31    173.66 o 
   2  -2   4     1066.03      778.98     11.39 o 
   3  -2   4       32.17       51.95      6.77 o 
   4  -2   4      368.96      270.24      6.94 o 
   5  -2   4     3448.54     3203.23    187.80 o 
   6  -2   4     2033.69     2046.44     97.19 o 
   7  -2   4      603.99      572.22     15.24 o 
   8  -2   4      368.27      374.75     14.68 o 
   9  -2   4      176.83      177.96     10.86 o 
  10  -2   4       22.07       27.95      8.02 o 
  11  -2   4      104.70       99.94     10.01 o 
  12  -2   4        8.88       24.63     13.76 o 
 -13  -1   4      668.19      591.67     31.56 o 
 -12  -1   4      624.99      558.94     29.81 o 
 -11  -1   4       68.11       74.43     10.94 o 
 -10  -1   4      148.73      121.76     10.79 o 
  -9  -1   4      151.75      104.22     13.87 o 
  -8  -1   4     4005.18     3694.25     29.23 o 
  -7  -1   4     1157.21     1243.11     17.42 o 
  -6  -1   4     2562.19     2795.62     22.94 o 
  -5  -1   4     2371.43     2523.02     78.12 o 
  -4  -1   4        5.10        6.29      7.46 o 
  -3  -1   4      716.69      666.18     46.26 o 
  -2  -1   4      137.51       93.58     12.36 o 
  -1  -1   4     7933.73     9328.78    120.98 o 
   0  -1   4       16.08       32.22      7.03 o 
   1  -1   4      337.67      343.16      7.38 o 
   2  -1   4      584.21      636.11     18.16 o 
   3  -1   4      748.08      822.99     30.29 o 
   4  -1   4       13.35        4.99      6.55 o 
   5  -1   4      731.73      700.76     32.66 o 
   6  -1   4      264.43      222.89     15.22 o 
   7  -1   4       36.27       41.48      7.27 o 
   8  -1   4      263.63      286.38     11.97 o 
   9  -1   4        3.17        4.46      8.72 o 
  10  -1   4        5.80       -0.12      9.12 o 
  11  -1   4       51.84       77.67     17.38 o 
  12  -1   4       84.00       91.04     20.78 o 
 -13   0   4        5.85        4.60     13.07 o 
 -12   0   4      102.00       89.07     16.20 o 
 -11   0   4      197.16      154.49     16.64 o 
 -10   0   4       29.80       23.55     10.47 o 
  -9   0   4      620.70      462.47     16.27 o 
  -8   0   4      960.87      985.42     16.59 o 
  -7   0   4     1432.90     1332.93     15.54 o 
  -6   0   4      769.56      941.98     15.81 o 
  -5   0   4     2432.63     2234.32     19.26 o 
  -3   0   4      576.04      555.09     12.18 o 
  -2   0   4      133.66       88.57     11.64 o 
  -1   0   4     8177.01     7962.78    281.96 o 
   0   0   4    19454.69    21690.25     47.02 o 
   1   0   4    33707.49    32552.00     92.44 o 
   2   0   4     3527.21     3108.73    135.64 o 
   3   0   4     5823.93     5666.77     99.01 o 
   4   0   4     7939.04     7735.55    202.98 o 
   5   0   4      321.22      318.98      7.65 o 
   6   0   4     1177.17     1096.30    100.14 o 
   7   0   4      521.50      496.75     47.12 o 
   8   0   4       87.82       86.19      9.34 o 
   9   0   4       19.25       19.16      9.15 o 
  10   0   4       20.02       25.89     11.23 o 
  11   0   4        7.03       10.78     12.19 o 
  12   0   4       32.44       21.47     24.45 o 
 -13   1   4      246.26      268.49     20.81 o 
 -12   1   4       89.39       91.62     17.10 o 
 -11   1   4      158.14      136.11     15.46 o 
 -10   1   4       10.84       19.25     12.77 o 
  -9   1   4        3.40        5.54     10.16 o 
  -8   1   4      201.05      181.57     12.09 o 
  -7   1   4      728.68      763.25     12.31 o 
  -6   1   4      257.81      255.77      9.66 o 
  -5   1   4     2309.73     2319.24    176.88 o 
  -4   1   4      477.52      779.54     60.26 o 
  -2   1   4      338.38      228.37      9.34 o 
  -1   1   4        0.89       11.04      6.11 o 
   0   1   4     2425.71     2117.08     45.87 o 
   1   1   4      314.56      432.75      9.04 o 
   2   1   4      447.97      503.76     14.56 o 
   3   1   4     1004.61     1079.88     37.49 o 
   4   1   4      158.91      140.74      6.43 o 
   5   1   4      608.79      583.69     22.15 o 
   6   1   4     1373.27     1357.27     56.37 o 
   7   1   4     1692.14     1674.33     65.09 o 
   8   1   4      154.09      149.08      8.92 o 
   9   1   4      140.01      147.56     16.46 o 
  10   1   4      941.24      932.01     51.94 o 
  11   1   4       19.88       23.94     22.59 o 
  12   1   4       73.94       73.87     26.42 o 
 -13   2   4      113.39      157.30     20.28 o 
 -12   2   4       40.71       35.29     12.44 o 
 -11   2   4       10.79       13.13     11.16 o 
 -10   2   4       13.62       11.02      9.66 o 
  -9   2   4      387.25      325.87     10.33 o 
  -8   2   4     1116.14      992.95     14.36 o 
  -7   2   4      788.10      802.93     26.48 o 
  -6   2   4     3222.68     3113.61    307.70 o 
  -5   2   4     1559.49     1648.54    125.86 o 
  -4   2   4      629.67      863.34     15.67 o 
  -3   2   4        7.53       10.59     10.78 o 
  -1   2   4      704.03      788.16     18.55 o 
   0   2   4     5364.82     5583.30     39.37 o 
   1   2   4     7810.27     8419.00    365.84 o 
   2   2   4     6502.15     6825.96    178.10 o 
   3   2   4     1613.55     1588.16     19.21 o 
   4   2   4     1249.40     1201.90     55.21 o 
   5   2   4      734.74      789.72     54.15 o 
   6   2   4      442.11      451.02     22.11 o 
   7   2   4      698.55      651.57     28.34 o 
   8   2   4       11.24        3.44      9.01 o 
   9   2   4     1329.00     1386.32     98.74 o 
  10   2   4       55.08       54.13     22.64 o 
  11   2   4       43.43       58.65     18.76 o 
 -13   3   4        6.35       -6.70     17.95 o 
 -12   3   4      172.15      169.60     13.09 o 
 -11   3   4      197.15      180.79     12.82 o 
 -10   3   4      798.31      714.49     17.93 o 
  -9   3   4      144.96      127.68     16.37 o 
  -8   3   4        1.05        6.44      9.70 o 
  -7   3   4        1.65        8.47      9.36 o 
  -6   3   4      130.88      132.98      9.36 o 
  -5   3   4       56.42       57.63      8.46 o 
  -4   3   4      981.39     1171.03     17.24 o 
  -3   3   4      364.58      364.94     13.37 o 
  -2   3   4     2004.36     2011.39     19.67 o 
  -1   3   4      608.80      641.63     16.30 o 
   0   3   4       97.88      114.17      8.53 o 
   1   3   4      428.45      476.42     17.10 o 
   2   3   4       84.60      110.77     11.23 o 
   3   3   4      604.84      596.74     76.92 o 
   4   3   4      545.85      595.17     45.90 o 
   5   3   4        1.84       11.07     11.31 o 
   6   3   4      600.08      592.32     14.25 o 
   7   3   4      547.29      520.66     11.91 o 
   8   3   4      257.28      267.98     11.22 o 
   9   3   4      366.84      364.18     13.03 o 
  10   3   4      101.24      114.16     14.36 o 
 -13   4   4       16.27       34.68     13.83 o 
 -12   4   4       73.17       83.15     13.79 o 
 -11   4   4      427.44      434.06     35.96 o 
 -10   4   4     2364.84     2328.09    103.68 o 
  -9   4   4     1174.77     1091.50     39.88 o 
  -8   4   4      298.97      280.03     19.92 o 
  -7   4   4     1538.29     1401.83     74.21 o 
  -6   4   4       91.47       81.40     11.60 o 
  -5   4   4      357.48      329.43     10.23 o 
  -4   4   4      272.88      319.69     12.97 o 
  -3   4   4      420.45      407.33     13.10 o 
  -2   4   4     2873.34     2884.74     24.22 o 
  -1   4   4     4320.17     4539.94     31.39 o 
   0   4   4     2367.41     2595.11     90.86 o 
   1   4   4      144.28      117.98      7.26 o 
   2   4   4       30.86       40.44      7.78 o 
   3   4   4      710.67      688.62     14.07 o 
   4   4   4      128.64      134.97     12.21 o 
   5   4   4      612.55      674.83     15.03 o 
   6   4   4      395.07      367.39     10.59 o 
   7   4   4       35.87       34.44     13.69 o 
   8   4   4       31.56       32.43     14.57 o 
   9   4   4        3.79        1.11     15.63 o 
  10   4   4       12.06       20.82     14.47 o 
 -13   5   4       24.45       32.49     15.37 o 
 -12   5   4        7.00        3.42     13.32 o 
 -11   5   4        0.13        1.90      9.95 o 
 -10   5   4       15.06       20.50     10.82 o 
  -9   5   4      435.61      396.20     17.25 o 
  -8   5   4      615.80      590.57     12.96 o 
  -7   5   4        9.39       17.80      9.13 o 
  -6   5   4       35.23       22.29      8.92 o 
  -5   5   4     1102.19      902.22     13.38 o 
  -4   5   4       32.63       20.40     10.89 o 
  -3   5   4     1501.17     1670.82     18.94 o 
  -2   5   4       78.43      108.56      8.70 o 
  -1   5   4      109.24       68.18     11.32 o 
   0   5   4      149.98      207.84      7.91 o 
   1   5   4      276.75      249.90     12.25 o 
   2   5   4     1385.73     1337.92     33.50 o 
   3   5   4      431.34      432.01     13.50 o 
   4   5   4     2056.78     2298.72     19.40 o 
   5   5   4     1520.72     1502.63     14.85 o 
   6   5   4     1750.40     1687.79     18.85 o 
   7   5   4      470.47      448.32     15.05 o 
   8   5   4      380.19      410.77     17.09 o 
   9   5   4      200.64      212.94     14.06 o 
  10   5   4       12.03        3.62     19.76 o 
 -13   6   4      109.01      116.95     15.60 o 
 -12   6   4      350.68      361.72     14.13 o 
 -11   6   4      364.93      393.12     20.54 o 
 -10   6   4      560.62      580.07     28.80 o 
  -9   6   4      313.64      343.83     24.20 o 
  -8   6   4        2.54       -0.37      9.78 o 
  -7   6   4     1008.10      936.01     13.24 o 
  -6   6   4        7.71       12.63     12.21 o 
  -5   6   4     1524.64     1363.03     14.98 o 
  -4   6   4      669.84      731.14     14.71 o 
  -3   6   4     1225.04     1205.69     17.51 o 
  -2   6   4     2133.13     1826.70     21.19 o 
  -1   6   4      960.04      918.45     17.97 o 
   0   6   4       68.34       75.45      6.36 o 
   1   6   4     1921.06     1765.96     64.80 o 
   2   6   4        4.05        8.27      9.33 o 
   3   6   4       20.55       27.38     12.60 o 
   4   6   4      247.85      255.93     13.80 o 
   5   6   4      284.68      278.27     14.44 o 
   6   6   4      143.58      125.21     10.77 o 
   7   6   4        8.40       19.49     15.45 o 
   8   6   4      352.27      359.69     13.69 o 
   9   6   4       10.98       -1.90     20.25 o 
 -12   7   4        0.53       12.50     15.60 o 
 -11   7   4       39.85       64.21     15.83 o 
 -10   7   4       44.89       68.14     11.88 o 
  -9   7   4        3.22       -4.86     13.53 o 
  -8   7   4      669.55      623.16     16.04 o 
  -7   7   4      252.47      242.36     10.86 o 
  -6   7   4      321.77      286.14     13.90 o 
  -5   7   4      193.67      173.25     13.09 o 
  -4   7   4      619.94      566.26     15.86 o 
  -3   7   4      736.17      664.49     15.95 o 
  -2   7   4     1862.13     1654.37     20.36 o 
  -1   7   4      336.70      361.72     14.59 o 
   0   7   4      255.15      285.96     16.22 o 
   1   7   4     1235.20     1307.42     74.75 o 
   2   7   4     1617.48     1678.35     87.36 o 
   3   7   4      419.04      462.47     14.71 o 
   4   7   4      887.95      965.43     17.05 o 
   5   7   4      623.37      687.52     12.92 o 
   6   7   4      992.30     1054.92     17.05 o 
   7   7   4      109.52      137.20     15.53 o 
   8   7   4      347.38      328.02     18.08 o 
   9   7   4        2.21       12.20     19.72 o 
 -12   8   4      422.63      435.62     21.35 o 
 -11   8   4       58.70       71.43     13.40 o 
 -10   8   4      108.98      129.03     12.94 o 
  -9   8   4      166.25      182.00     16.01 o 
  -8   8   4      168.85      173.61     14.24 o 
  -7   8   4      409.13      389.26     12.23 o 
  -6   8   4      836.07      814.20     15.67 o 
  -5   8   4      565.06      563.22     15.95 o 
  -4   8   4      107.93       89.98     14.16 o 
  -3   8   4        2.40       16.79     12.31 o 
  -2   8   4      541.51      494.00     15.03 o 
  -1   8   4       48.95       45.96     14.74 o 
   0   8   4     1936.78     1973.29     73.95 o 
   1   8   4      179.83      174.19      9.04 o 
   2   8   4      292.23      308.94     17.00 o 
   3   8   4        6.40       12.75     10.15 o 
   4   8   4      189.63      173.48     15.11 o 
   5   8   4       32.06       25.15     15.33 o 
   6   8   4       11.84        0.88     11.35 o 
   7   8   4        2.32       14.26     18.52 o 
   8   8   4       88.03       96.98     19.44 o 
 -11   9   4      125.21      137.79     21.33 o 
 -10   9   4       12.28       14.52     19.15 o 
  -9   9   4      417.86      427.16     16.79 o 
  -8   9   4      336.85      290.00     13.10 o 
  -7   9   4      578.51      531.09     16.36 o 
  -6   9   4      323.01      304.93     15.79 o 
  -5   9   4      530.91      517.99     15.67 o 
  -4   9   4       50.18       59.53     10.37 o 
  -3   9   4       16.24       13.65     14.15 o 
  -2   9   4       47.40       59.79     14.35 o 
  -1   9   4       91.41       88.26     14.38 o 
   0   9   4      265.33      274.48      8.26 o 
   1   9   4     1031.60     1039.51     29.57 o 
   2   9   4     1121.18      991.35     14.53 o 
   3   9   4     1367.45     1414.98     19.40 o 
   4   9   4     1102.02     1248.35     20.27 o 
   5   9   4      178.69      206.65     13.84 o 
   6   9   4      204.49      254.40     19.48 o 
   7   9   4       34.98       41.12     15.12 o 
 -11  10   4       32.33       37.36     17.21 o 
 -10  10   4      302.82      300.03     15.86 o 
  -9  10   4       77.57       68.81     17.93 o 
  -8  10   4       13.68       19.10     12.86 o 
  -7  10   4       19.42       22.41     16.72 o 
  -6  10   4       73.74       59.22     14.90 o 
  -5  10   4      428.71      417.62     16.78 o 
  -4  10   4      158.52      151.34     16.27 o 
  -3  10   4      299.50      261.06     15.08 o 
  -2  10   4      271.56      266.00     17.91 o 
  -1  10   4        9.20        4.67     15.69 o 
   0  10   4        0.97       -2.53      8.76 o 
   1  10   4        1.70        2.56     10.81 o 
   2  10   4       30.97       36.26     14.71 o 
   3  10   4       10.43        4.07     15.41 o 
   4  10   4      215.41      210.67     18.89 o 
   5  10   4       81.27       82.93     17.72 o 
   6  10   4      265.65      290.66     20.34 o 
 -10  11   4        2.73       -7.83     21.42 o 
  -9  11   4      220.99      228.17     20.40 o 
  -8  11   4       77.41       65.75     13.90 o 
  -7  11   4      382.19      391.35     19.24 o 
  -6  11   4      240.69      238.36     16.64 o 
  -5  11   4      363.58      376.34     18.11 o 
  -4  11   4       11.21       23.97     16.18 o 
  -3  11   4      168.50      136.70     15.73 o 
  -2  11   4      121.59      100.98     16.82 o 
  -1  11   4      559.13      458.13     72.06 o 
   0  11   4      295.38      309.72     12.81 o 
   1  11   4     1026.85     1063.82     45.07 o 
   2  11   4      322.21      324.76     17.15 o 
   3  11   4       61.11       88.07     17.03 o 
   4  11   4       36.80       24.20     19.99 o 
   5  11   4       70.67       42.52     15.99 o 
  -8  12   4        5.47        8.35     18.74 o 
  -7  12   4        0.60       22.13     17.61 o 
  -6  12   4        5.87       17.38     18.99 o 
  -5  12   4       47.73       65.99     17.88 o 
  -4  12   4      151.92      138.60     17.20 o 
  -3  12   4       53.42       54.80     18.23 o 
  -2  12   4       50.19       66.61     18.23 o 
  -1  12   4       34.10       39.47     10.57 o 
   0  12   4      243.83      282.44     11.45 o 
   1  12   4       28.74       30.28     14.59 o 
   2  12   4        3.24      -17.29     19.65 o 
   3  12   4       14.62       34.14     18.46 o 
  -7  13   4       52.34       53.56     22.31 o 
  -6  13   4      110.63      125.11     19.54 o 
  -5  13   4       28.79       22.86     20.37 o 
  -4  13   4      101.45      112.65     20.44 o 
  -3  13   4      407.72      416.43     21.44 o 
  -2  13   4      458.89      409.77     23.66 o 
  -1  13   4       10.45       11.95     12.47 o 
   0  13   4      593.88      553.91     29.42 o 
   1  13   4        8.39       22.64     21.48 o 
   1 -17   5       80.03       86.72     15.45 o 
   2 -17   5      264.60      270.48     16.20 o 
   3 -17   5       98.41       99.72     15.98 o 
  -3 -16   5       56.68       60.33     20.29 o 
  -2 -16   5       15.28       13.80     17.46 o 
  -1 -16   5       28.90       41.41     14.98 o 
   0 -16   5       94.96      124.48     15.02 o 
   1 -16   5       27.54       45.73     13.99 o 
   2 -16   5        7.99        7.39     12.31 o 
   3 -16   5       94.03      117.64     13.34 o 
   4 -16   5      213.99      254.66     17.32 o 
   5 -16   5        6.76       12.41     13.55 o 
   6 -16   5      265.61      301.00     12.93 o 
  -4 -15   5        2.07       14.39     21.44 o 
  -3 -15   5      205.63      220.97     17.73 o 
  -2 -15   5      471.99      511.48     29.44 o 
  -1 -15   5      573.33      597.18     15.97 o 
   0 -15   5      144.93      175.99     14.97 o 
   1 -15   5      393.31      421.94     14.61 o 
   2 -15   5        1.95       18.47     12.14 o 
   3 -15   5       57.18       65.61     11.80 o 
   4 -15   5      126.73      148.55     13.28 o 
   5 -15   5      144.49      152.19     11.17 o 
   6 -15   5        1.89        7.89     11.32 o 
   7 -15   5        7.33       19.54     13.25 o 
   8 -15   5       72.23       71.75     12.91 o 
  -6 -14   5       49.88       43.38     21.43 o 
  -4 -14   5      117.69      116.66     16.40 o 
  -3 -14   5      119.45      129.55     15.18 o 
  -2 -14   5       28.74       27.00     12.88 o 
  -1 -14   5       22.55       18.94     12.13 o 
   0 -14   5       74.83       80.33     11.73 o 
   1 -14   5      832.59      816.38     21.03 o 
   2 -14   5      241.96      265.42     12.17 o 
   3 -14   5      174.39      200.54     12.78 o 
   4 -14   5       34.18       45.16     10.98 o 
   5 -14   5       27.12       29.20      8.55 o 
   6 -14   5      222.83      245.96     19.14 o 
   7 -14   5       44.67       52.04      9.70 o 
   8 -14   5       62.23       97.14     16.01 o 
   9 -14   5       14.39       15.50     12.80 o 
  -7 -13   5        1.99       25.39     20.78 o 
  -6 -13   5       30.20       34.38     19.12 o 
  -5 -13   5      692.49      588.00     29.69 o 
  -4 -13   5       59.94       68.30     15.09 o 
  -3 -13   5       32.90       36.06     12.70 o 
  -2 -13   5     1034.27     1019.15     38.75 o 
  -1 -13   5      418.82      429.07     25.80 o 
   0 -13   5        1.33        2.15      9.68 o 
   1 -13   5       77.54       76.83     10.63 o 
   2 -13   5      115.89      107.65     10.92 o 
   3 -13   5       14.05        7.47     10.11 o 
   4 -13   5       89.94      109.59     10.41 o 
   5 -13   5       13.70       20.22     11.51 o 
   6 -13   5       17.47       21.86     11.47 o 
   7 -13   5       18.93       27.93     10.25 o 
   8 -13   5       10.16       16.91     10.67 o 
   9 -13   5        2.62        7.65     12.59 o 
  10 -13   5       17.58       23.61     11.27 o 
  -8 -12   5      127.87      143.50     19.07 o 
  -7 -12   5        5.74      -11.80     13.48 o 
  -6 -12   5       56.02       60.50     13.94 o 
  -5 -12   5      286.16      286.14     23.32 o 
  -4 -12   5      804.65      730.76     28.66 o 
  -3 -12   5       64.49       59.98     10.74 o 
  -2 -12   5       15.86        9.10     10.69 o 
  -1 -12   5      584.69      542.22     12.08 o 
   0 -12   5      428.98      412.57     24.64 o 
   1 -12   5     1391.73     1241.89     18.18 o 
   2 -12   5       51.97       48.65      8.40 o 
   3 -12   5       69.47       60.67      8.03 o 
   4 -12   5      448.81      410.84      9.37 o 
   5 -12   5      359.57      363.43     10.48 o 
   6 -12   5      178.15      172.51     10.30 o 
   7 -12   5      274.38      268.74      9.32 o 
   8 -12   5      155.99      149.66      9.66 o 
   9 -12   5      288.47      296.60     25.39 o 
  10 -12   5      145.15      162.58     12.04 o 
  -9 -11   5      186.09      164.73     19.27 o 
  -8 -11   5       64.51       65.81     17.13 o 
  -7 -11   5      131.21      140.88     21.87 o 
  -6 -11   5      607.68      660.08     93.20 o 
  -5 -11   5        5.10        4.01     12.62 o 
  -4 -11   5       18.05       17.05     10.85 o 
  -3 -11   5     1589.32     1480.13     85.43 o 
  -2 -11   5       32.14       21.67     10.09 o 
  -1 -11   5        2.44        4.88      9.37 o 
   0 -11   5      308.84      272.77      9.98 o 
   1 -11   5       24.23       38.23      7.61 o 
   2 -11   5      160.65      170.62      9.40 o 
   3 -11   5      139.05      137.48      9.33 o 
   4 -11   5      211.55      213.31      9.31 o 
   5 -11   5      118.08       83.32      9.71 o 
   6 -11   5      208.22      174.31      9.26 o 
   7 -11   5        1.98       -2.92      9.76 o 
   8 -11   5       15.46       19.71     10.35 o 
   9 -11   5       26.06       27.35     12.30 o 
  10 -11   5        0.96        1.08     13.12 o 
  11 -11   5        8.41       12.08     11.47 o 
 -10 -10   5      151.00      170.37     22.02 o 
  -9 -10   5      338.50      408.02     20.91 o 
  -8 -10   5      245.18      252.92     12.88 o 
  -7 -10   5       57.65       67.08     11.55 o 
  -6 -10   5      118.40      117.66      9.76 o 
  -5 -10   5      409.75      400.64     40.10 o 
  -4 -10   5       28.85       24.58     10.68 o 
  -3 -10   5     3406.07     3067.83    231.30 o 
  -2 -10   5      305.15      289.64     22.11 o 
  -1 -10   5     1249.93     1203.22     90.19 o 
   0 -10   5      683.64      565.06     16.39 o 
   1 -10   5       20.67       26.82      8.74 o 
   2 -10   5     2467.29     2145.38     13.80 o 
   3 -10   5     1499.04     1394.53     23.63 o 
   4 -10   5      196.81      178.38     12.31 o 
   5 -10   5      145.64      126.55      7.89 o 
   6 -10   5     1341.11     1273.19     12.02 o 
   7 -10   5      181.67      162.50      9.72 o 
   8 -10   5      295.40      259.19      8.85 o 
   9 -10   5      115.89      118.15      9.66 o 
  10 -10   5      113.98      107.27     12.96 o 
  11 -10   5        2.61        9.25     11.26 o 
 -10  -9   5      126.48      135.01     19.57 o 
  -9  -9   5        2.19        6.17     12.51 o 
  -8  -9   5        1.09        4.74     11.12 o 
  -7  -9   5      192.25      186.61      8.93 o 
  -6  -9   5        1.17        5.48      8.35 o 
  -5  -9   5      959.40      904.75     14.44 o 
  -4  -9   5      134.00      130.94     11.60 o 
  -3  -9   5      195.04      164.96     15.10 o 
  -2  -9   5      210.32      218.96     10.18 o 
  -1  -9   5        1.01        9.02      8.32 o 
   0  -9   5       76.01       84.17      8.62 o 
   1  -9   5     1318.37     1300.91     51.09 o 
   2  -9   5       34.16       48.18      9.04 o 
   3  -9   5      615.27      554.93     67.59 o 
   4  -9   5      497.15      473.11     14.87 o 
   5  -9   5     1630.81     1527.73     33.81 o 
   6  -9   5     1095.79     1059.95     37.23 o 
   7  -9   5      419.92      397.21     21.48 o 
   8  -9   5        9.52       16.82      9.65 o 
   9  -9   5       72.79       88.41     14.56 o 
  10  -9   5       20.69       33.19      9.01 o 
  11  -9   5       83.17      100.06     10.59 o 
  12  -9   5      135.48      131.62     10.90 o 
 -11  -8   5       23.68       16.86     14.33 o 
 -10  -8   5      156.85      166.28     19.08 o 
  -9  -8   5      135.62      149.47     11.01 o 
  -8  -8   5      216.64      245.50     14.18 o 
  -7  -8   5     1430.40     1425.84     66.58 o 
  -6  -8   5      394.36      428.25     43.30 o 
  -5  -8   5      138.60      158.56     10.07 o 
  -4  -8   5     1080.43     1128.03     13.78 o 
  -3  -8   5     1411.74     1365.76     14.31 o 
  -2  -8   5      601.86      528.18     18.48 o 
  -1  -8   5      435.60      383.24     29.72 o 
   0  -8   5     3454.98     3731.68     92.00 o 
   1  -8   5     3621.21     3633.78     18.49 o 
   2  -8   5     3251.42     3187.33    187.38 o 
   3  -8   5      198.35      172.24      6.39 o 
   4  -8   5       57.90       55.86      9.86 o 
   5  -8   5     1425.57     1233.04    103.47 o 
   6  -8   5        7.17       21.86      8.37 o 
   7  -8   5       67.22       55.89      9.35 o 
   8  -8   5      768.84      747.60     27.88 o 
   9  -8   5       21.49       17.44      8.75 o 
  10  -8   5       72.91       70.54      9.79 o 
  11  -8   5      181.34      201.83     11.17 o 
  12  -8   5        4.37       14.47     11.76 o 
 -11  -7   5       21.65       23.22     12.38 o 
 -10  -7   5      239.53      249.62     15.62 o 
  -9  -7   5       36.22       51.81      9.93 o 
  -8  -7   5      425.37      363.01     20.15 o 
  -7  -7   5      802.32      859.67     50.97 o 
  -6  -7   5        7.08       18.29     10.27 o 
  -5  -7   5      212.50      242.25     16.42 o 
  -4  -7   5       92.63       91.73      9.74 o 
  -3  -7   5      237.90      237.18     10.03 o 
  -2  -7   5       16.96       35.66      8.21 o 
  -1  -7   5     2542.98     2729.47     16.29 o 
   0  -7   5       23.45       24.55      7.72 o 
   1  -7   5      201.42      167.57      8.40 o 
   2  -7   5     1542.87     1714.88     47.00 o 
   3  -7   5      108.63       78.98      6.20 o 
   4  -7   5        8.30        5.38      5.62 o 
   5  -7   5      716.94      628.21     16.94 o 
   6  -7   5       18.30        8.98      8.49 o 
   7  -7   5      455.61      464.42     10.30 o 
   8  -7   5      622.67      584.90     41.01 o 
   9  -7   5      695.47      673.65     30.25 o 
  10  -7   5      180.51      211.42     12.17 o 
  11  -7   5      108.65      127.56      9.60 o 
  12  -7   5        7.64       15.32     11.53 o 
 -12  -6   5      259.28      231.49     17.40 o 
 -11  -6   5        2.59        9.78     11.24 o 
 -10  -6   5      664.68      651.66     49.11 o 
  -9  -6   5     1720.06     1531.68     60.12 o 
  -8  -6   5      946.53      934.47     25.14 o 
  -7  -6   5       21.71       19.40      9.38 o 
  -6  -6   5      853.13      820.30     16.39 o 
  -5  -6   5     2231.52     2393.50     24.96 o 
  -4  -6   5        4.92        9.31      8.82 o 
  -3  -6   5      861.83      940.91     11.85 o 
  -2  -6   5     3357.24     3372.18    261.71 o 
  -1  -6   5     3128.46     3470.87     37.35 o 
   0  -6   5     3194.66     3207.36    209.12 o 
   1  -6   5     2033.85     1897.20     33.69 o 
   2  -6   5      601.56      507.08     10.56 o 
   3  -6   5      181.78      105.87      7.12 o 
   4  -6   5      186.79      165.82      8.52 o 
   5  -6   5      859.14      754.34     11.00 o 
   6  -6   5      609.30      593.26     17.95 o 
   7  -6   5       11.28       10.26      8.31 o 
   8  -6   5       18.42       23.89      7.81 o 
   9  -6   5       11.74       17.20      8.39 o 
  10  -6   5       26.29       25.95      7.81 o 
  11  -6   5        3.53        6.50      9.74 o 
  12  -6   5        4.05       13.47     10.79 o 
 -12  -5   5      369.18      354.60     12.90 o 
 -11  -5   5      121.83      126.67     13.22 o 
 -10  -5   5       42.00       36.48     11.60 o 
  -9  -5   5        9.36       -1.42     12.41 o 
  -8  -5   5      310.35      259.91      9.19 o 
  -7  -5   5      216.07      209.32      8.02 o 
  -6  -5   5        1.58       17.38      8.63 o 
  -5  -5   5       70.31       77.51     12.95 o 
  -4  -5   5        4.24       -1.19      6.51 o 
  -3  -5   5      762.75      965.99     12.12 o 
  -2  -5   5     1274.04     1697.05     14.25 o 
  -1  -5   5      689.52      832.46     11.70 o 
   0  -5   5     1010.88     1416.52     13.47 o 
   1  -5   5       11.47       13.18      6.62 o 
   2  -5   5      159.58      187.50     30.11 o 
   3  -5   5     3591.79     3750.69     94.39 o 
   4  -5   5     3003.96     2566.55     80.00 o 
   5  -5   5      411.74      330.45      7.78 o 
   6  -5   5      393.26      334.33     16.49 o 
   7  -5   5      112.43      118.71      8.60 o 
   8  -5   5     2549.22     2675.05     91.12 o 
   9  -5   5      203.98      211.95      7.56 o 
  10  -5   5      445.04      480.53     16.98 o 
  11  -5   5       44.59       66.32      9.93 o 
  12  -5   5      118.58      142.95     11.35 o 
 -13  -4   5       87.26       90.30     25.76 o 
 -12  -4   5      663.64      578.07    330.89 o 
 -11  -4   5      418.45      354.07     12.15 o 
 -10  -4   5      976.70      839.00     49.16 o 
  -9  -4   5      630.96      577.03     30.64 o 
  -8  -4   5        3.80       10.30      7.43 o 
  -7  -4   5      278.24      294.31      8.12 o 
  -6  -4   5      452.82      490.14     10.25 o 
  -5  -4   5     1178.77     1254.38     67.59 o 
  -4  -4   5      147.99      150.01     10.09 o 
  -3  -4   5     6017.98     7429.88    116.94 o 
  -2  -4   5     7538.00     9298.20    206.62 o 
  -1  -4   5       18.92       26.84      8.03 o 
   0  -4   5       10.96       10.42      6.39 o 
   1  -4   5     1868.76     2217.63     31.56 o 
   2  -4   5       19.23       14.48      6.49 o 
   3  -4   5      605.35      470.83      9.37 o 
   4  -4   5       37.02       18.41      6.16 o 
   5  -4   5       53.28       33.55      5.16 o 
   6  -4   5      140.96      122.79      6.31 o 
   7  -4   5        5.86        8.74      5.76 o 
   8  -4   5     2152.67     2188.71     87.34 o 
   9  -4   5      946.12      883.68     29.77 o 
  10  -4   5      114.21      104.47      9.21 o 
  11  -4   5       11.65       12.10      9.01 o 
  12  -4   5       39.80       31.64     11.29 o 
 -13  -3   5        3.71       11.09     15.05 o 
 -12  -3   5      403.64      375.71     25.87 o 
 -11  -3   5      129.73      110.23     12.29 o 
 -10  -3   5      128.17      106.12      9.21 o 
  -9  -3   5       27.44       22.74      8.25 o 
  -8  -3   5      279.31      266.85     16.61 o 
  -7  -3   5        8.40        8.50      6.63 o 
  -6  -3   5        4.27       22.70      8.32 o 
  -5  -3   5     1220.22     1414.98     18.20 o 
  -4  -3   5      208.06      169.40     11.68 o 
  -3  -3   5     2896.56     3345.07     25.88 o 
  -2  -3   5     9084.96    11072.30    685.42 o 
  -1  -3   5     4130.55     4650.74    115.58 o 
   0  -3   5      900.61      973.11     47.21 o 
   1  -3   5       82.38       83.93      7.85 o 
   2  -3   5       43.31       71.61      8.60 o 
   3  -3   5     3544.91     3655.48    243.48 o 
   4  -3   5      478.38      418.18     12.79 o 
   5  -3   5      892.79      868.69     15.15 o 
   6  -3   5     6208.46     5798.91    203.89 o 
   7  -3   5      483.85      455.35     16.01 o 
   8  -3   5       87.37       89.19      7.52 o 
   9  -3   5      446.09      449.04     28.59 o 
  10  -3   5       61.12       68.75      8.88 o 
  11  -3   5       68.54       84.78     11.23 o 
  12  -3   5        1.66       17.68     11.31 o 
 -13  -2   5      351.31      331.46     15.52 o 
 -12  -2   5      666.18      607.64     13.57 o 
 -11  -2   5      183.07      171.60     17.55 o 
 -10  -2   5      173.19      196.83     11.51 o 
  -9  -2   5     1118.46      819.38    175.41 o 
  -8  -2   5      175.83      163.49      9.80 o 
  -7  -2   5     2113.61     2264.44     42.24 o 
  -6  -2   5      471.99      517.64     13.81 o 
  -5  -2   5      231.86      257.90      9.46 o 
  -4  -2   5     3137.66     3862.93     40.40 o 
  -3  -2   5      386.30      352.74     25.22 o 
  -2  -2   5        4.61       12.32      6.50 o 
  -1  -2   5      838.62      729.36     70.01 o 
   0  -2   5       65.95      137.25      7.40 o 
   1  -2   5       11.25        0.63      5.48 o 
   2  -2   5     3154.69     3426.54    108.46 o 
   3  -2   5       81.56       57.72      5.93 o 
   4  -2   5       47.19       46.01      5.20 o 
   5  -2   5      445.99      497.47     14.01 o 
   6  -2   5       20.09       13.30      6.83 o 
   7  -2   5       44.69       40.93      6.97 o 
   8  -2   5        6.94       12.63      6.38 o 
   9  -2   5        0.85       -1.77      8.53 o 
  10  -2   5       70.99       84.39     10.99 o 
  11  -2   5      196.87      205.34     10.95 o 
  12  -2   5      182.68      139.20     28.88 o 
 -13  -1   5        3.45        7.85     13.50 o 
 -12  -1   5       31.38       37.19     12.72 o 
 -11  -1   5        4.93       -2.52      9.65 o 
 -10  -1   5      299.98      268.74     11.40 o 
  -9  -1   5        1.50       10.86      9.10 o 
  -8  -1   5       82.24       68.81     10.14 o 
  -7  -1   5     4314.06     4493.62    103.79 o 
  -6  -1   5     1855.65     2152.47     22.37 o 
  -5  -1   5      803.03      765.19     11.91 o 
  -4  -1   5     2409.64     2667.24    113.49 o 
  -3  -1   5      792.08      876.30     15.90 o 
  -2  -1   5       32.69       12.56      6.25 o 
  -1  -1   5     1340.79     1030.65     28.87 o 
   0  -1   5     8947.72     9449.93    134.38 o 
   1  -1   5      161.09       90.32      5.75 o 
   2  -1   5      100.18       64.32      6.79 o 
   3  -1   5     4080.89     4005.79    140.73 o 
   4  -1   5     4352.22     4333.26     94.55 o 
   5  -1   5     4109.65     4025.66    106.51 o 
   6  -1   5      522.61      456.38     34.20 o 
   7  -1   5      155.29      131.55      7.83 o 
   8  -1   5      195.24      165.20     46.21 o 
   9  -1   5      327.71      299.00     11.36 o 
  10  -1   5       34.06       22.68     13.73 o 
  11  -1   5       23.18       24.82     10.80 o 
  12  -1   5        6.29        9.84     15.24 o 
 -13   0   5       20.67       29.41     13.10 o 
 -12   0   5        5.37       11.87     17.71 o 
 -11   0   5       21.45       18.13     11.63 o 
 -10   0   5      225.48      233.66     11.09 o 
  -9   0   5      362.90      368.92     15.44 o 
  -8   0   5      351.46      414.72     14.70 o 
  -7   0   5      506.48      568.88     13.93 o 
  -6   0   5     1234.43     1250.60     16.82 o 
  -5   0   5        3.68       12.82      6.51 o 
  -4   0   5      757.29      760.51     13.10 o 
  -3   0   5     4487.88     5632.33     30.48 o 
  -2   0   5       29.08       46.39      7.15 o 
  -1   0   5     2672.89     2978.62     35.69 o 
   0   0   5        2.55        2.82      4.01 o 
   1   0   5      128.25      165.00      5.52 o 
   2   0   5       69.23       48.19      5.87 o 
   3   0   5      209.17      307.47     17.19 o 
   4   0   5      588.00      613.91     21.46 o 
   5   0   5       35.18       46.48      5.35 o 
   6   0   5     2537.34     2367.55    288.76 o 
   7   0   5      326.00      319.29     11.61 o 
   8   0   5       60.37       59.71      8.93 o 
   9   0   5     1484.84     1500.12     28.36 o 
  10   0   5      150.32      139.16     11.33 o 
  11   0   5      131.57      132.30     11.68 o 
  12   0   5        1.58        8.37     23.19 o 
 -13   1   5       17.09       18.55     11.29 o 
 -12   1   5       41.77       54.09     16.02 o 
 -11   1   5        1.25        5.29     14.20 o 
 -10   1   5       19.05       36.18      9.81 o 
  -9   1   5      397.39      361.43     11.21 o 
  -8   1   5       40.82       44.88     12.25 o 
  -7   1   5     2585.69     2489.21     23.12 o 
  -6   1   5     2728.70     2389.41     19.08 o 
  -5   1   5     9431.74     9264.76     35.35 o 
  -4   1   5        7.14       16.90      8.26 o 
  -3   1   5       38.16       31.61     11.56 o 
  -2   1   5      549.44      431.88     11.18 o 
  -1   1   5     2446.87     1973.24     81.04 o 
   0   1   5     3383.84     3113.12     28.14 o 
   1   1   5     8252.55     8015.92    134.36 o 
   2   1   5     3958.17     3901.26    109.33 o 
   3   1   5     1165.52     1043.25     20.06 o 
   4   1   5     1931.68     1782.82     29.53 o 
   5   1   5      136.59      120.35      5.85 o 
   6   1   5      819.74      828.44     43.16 o 
   7   1   5       20.01       21.37      6.07 o 
   8   1   5      500.12      492.68     17.34 o 
   9   1   5        1.45       -2.08      9.98 o 
  10   1   5      512.89      506.70     35.93 o 
  11   1   5       50.46       46.03     23.83 o 
 -13   2   5      586.41      596.82     22.06 o 
 -12   2   5        1.88        9.70     16.27 o 
 -11   2   5       94.13       71.03     14.95 o 
 -10   2   5      385.19      347.59     15.90 o 
  -9   2   5        2.65        2.69      9.53 o 
  -8   2   5      926.26      809.79     15.51 o 
  -7   2   5      124.14      119.68     10.56 o 
  -6   2   5      154.89      127.15      9.95 o 
  -5   2   5      831.67      828.30     14.40 o 
  -4   2   5      455.53      538.77     11.54 o 
  -3   2   5      145.42      107.75      9.47 o 
  -2   2   5       21.33       46.70      7.05 o 
  -1   2   5       14.30       11.13      8.32 o 
   0   2   5      194.22      246.94      9.33 o 
   1   2   5     3481.86     3705.20    200.96 o 
   2   2   5     1030.29     1138.39     36.27 o 
   3   2   5      823.55      879.48     19.15 o 
   4   2   5      273.22      256.40      8.56 o 
   5   2   5      202.51      233.24     13.63 o 
   6   2   5       13.60       12.49      5.65 o 
   7   2   5     1209.30     1222.79     41.65 o 
   8   2   5      812.92      804.13     27.33 o 
   9   2   5      329.68      318.32     27.80 o 
  10   2   5      447.49      417.77     30.96 o 
  11   2   5      332.14      329.57     27.88 o 
 -13   3   5      104.39      104.25     18.71 o 
 -12   3   5       70.62       48.40     16.19 o 
 -11   3   5      190.26      167.35     12.12 o 
 -10   3   5     1430.11     1306.90     38.13 o 
  -9   3   5      707.25      643.96     12.30 o 
  -8   3   5      339.57      300.47     21.74 o 
  -7   3   5      758.71      689.13     21.86 o 
  -6   3   5     1218.59     1031.36     97.52 o 
  -5   3   5       35.19       55.02     11.48 o 
  -4   3   5      919.55      817.05     15.08 o 
  -3   3   5     2244.80     2587.30     21.56 o 
  -2   3   5     1785.34     1946.46     36.74 o 
  -1   3   5       33.18       30.33      7.66 o 
   0   3   5      105.50       63.91      6.63 o 
   1   3   5     3449.74     3388.75    155.48 o 
   2   3   5      187.86      136.25      9.52 o 
   3   3   5      911.10      862.23     63.46 o 
   4   3   5     1082.16     1059.72     88.00 o 
   5   3   5     1417.68     1454.46    109.15 o 
   6   3   5      844.71      880.34     12.55 o 
   7   3   5      168.37      181.64     11.00 o 
   8   3   5      572.11      597.47     15.86 o 
   9   3   5       28.25       26.94     16.88 o 
 -13   4   5       38.66       58.03     15.28 o 
 -12   4   5       35.35       34.82     11.15 o 
 -11   4   5       23.15       22.81     12.19 o 
 -10   4   5       45.70       59.99     11.44 o 
  -9   4   5       31.64       37.87      8.64 o 
  -8   4   5      252.11      221.92     16.06 o 
  -7   4   5      995.61      992.35     38.77 o 
  -6   4   5       43.55       41.15     12.20 o 
  -5   4   5       62.11       52.56     11.89 o 
  -4   4   5     2186.57     2043.93     20.18 o 
  -3   4   5      163.39      154.38     12.33 o 
  -2   4   5       70.10      130.28     47.52 o 
  -1   4   5      322.94      345.64     14.75 o 
   0   4   5      729.63      782.25     20.80 o 
   1   4   5       37.33       34.04      6.23 o 
   2   4   5      163.88      183.83     23.35 o 
   3   4   5      719.60      658.64     41.85 o 
   4   4   5       24.10       17.55      8.52 o 
   5   4   5     2035.27     2103.23     16.96 o 
   6   4   5     1443.50     1556.41     18.52 o 
   7   4   5      511.66      540.79     16.13 o 
   8   4   5      330.98      367.49     16.70 o 
   9   4   5      103.69      116.23     18.78 o 
  10   4   5      269.25      266.13     22.35 o 
 -13   5   5      138.63      137.37     19.31 o 
 -12   5   5       15.28       13.94     13.90 o 
 -11   5   5      131.95      157.55     13.38 o 
 -10   5   5      478.03      470.11     35.98 o 
  -9   5   5      318.20      304.02     11.34 o 
  -8   5   5      398.05      412.41     19.52 o 
  -7   5   5       11.30       22.02     11.96 o 
  -6   5   5      320.33      310.47     10.34 o 
  -5   5   5     3662.57     3328.46     21.65 o 
  -4   5   5       96.54       90.47      8.90 o 
  -3   5   5      307.63      307.21     13.57 o 
  -2   5   5     1406.15     1321.44     18.34 o 
  -1   5   5      305.44      297.53      7.84 o 
   0   5   5      585.99      592.58     17.06 o 
   1   5   5      551.64      533.03     19.96 o 
   2   5   5      171.76      148.02     11.31 o 
   3   5   5       18.69       23.43      9.06 o 
   4   5   5      495.95      564.33     14.94 o 
   5   5   5      161.26      165.16     10.36 o 
   6   5   5      165.35      164.66     13.88 o 
   7   5   5        1.09       10.64     15.24 o 
   8   5   5      143.82      145.30     16.90 o 
   9   5   5       56.48       61.73     20.14 o 
 -12   6   5       73.47       61.29     14.62 o 
 -11   6   5        1.69       11.65     13.56 o 
 -10   6   5       13.07       15.12     11.66 o 
  -9   6   5       75.12       69.31     11.68 o 
  -8   6   5     1049.46      994.66     16.73 o 
  -7   6   5     1306.17     1333.75     17.70 o 
  -6   6   5       17.22       25.75     12.57 o 
  -5   6   5      616.97      576.37     12.14 o 
  -4   6   5      864.15      998.48     16.64 o 
  -3   6   5      982.68      871.66     15.90 o 
  -2   6   5     1993.02     2087.46     21.37 o 
  -1   6   5       19.96       18.24      7.00 o 
   0   6   5      180.32      180.05     10.38 o 
   1   6   5       60.97       73.03      8.53 o 
   2   6   5        3.80        4.05      9.30 o 
   3   6   5      297.74      388.40     14.07 o 
   4   6   5      574.62      642.06     14.98 o 
   5   6   5      482.20      470.00     14.98 o 
   6   6   5     1107.15     1133.30     17.97 o 
   7   6   5      610.60      637.00     16.96 o 
   8   6   5      124.96      108.39     13.03 o 
   9   6   5        2.47       13.31     19.16 o 
 -12   7   5        4.09        5.32     16.73 o 
 -11   7   5      186.89      211.68     13.78 o 
 -10   7   5      221.91      245.27     10.76 o 
  -9   7   5      201.40      217.31     10.95 o 
  -8   7   5      237.38      228.73     14.00 o 
  -7   7   5     2430.02     2386.47     21.60 o 
  -6   7   5      163.44      151.44     13.75 o 
  -5   7   5      107.43       97.68     12.71 o 
  -4   7   5        2.43       14.22     13.76 o 
  -3   7   5       17.80       12.36     12.86 o 
  -2   7   5       47.82       54.76     11.57 o 
  -1   7   5       33.10       34.13      7.53 o 
   0   7   5      830.76      788.99     30.48 o 
   1   7   5     1213.90     1175.01     42.79 o 
   2   7   5       47.45       52.71     10.65 o 
   3   7   5      399.46      410.07     14.74 o 
   4   7   5       99.54       76.68     14.97 o 
   5   7   5       19.13       21.35     10.61 o 
   6   7   5       44.88       47.18     16.52 o 
   7   7   5        5.76       -9.44     16.38 o 
   8   7   5      139.14      133.14     15.28 o 
 -12   8   5       20.90       29.15     17.59 o 
 -11   8   5      148.32      159.41     15.10 o 
 -10   8   5       11.07       14.42     13.65 o 
  -9   8   5      298.45      274.89     17.24 o 
  -8   8   5      434.41      418.49     13.35 o 
  -7   8   5      601.03      521.26     15.90 o 
  -6   8   5      115.51      107.96     10.91 o 
  -5   8   5      218.36      242.11     14.82 o 
  -4   8   5      696.44      695.84     16.27 o 
  -3   8   5       62.38       83.22     13.64 o 
  -2   8   5       59.59       61.09     12.99 o 
  -1   8   5       35.90       54.45      7.94 o 
   0   8   5      178.58      198.23      8.61 o 
   1   8   5     1326.83     1405.70     51.50 o 
   2   8   5     1013.05      949.82     34.73 o 
   3   8   5     1084.94     1142.26     18.85 o 
   4   8   5      268.33      269.58     12.17 o 
   5   8   5       82.57      105.37     17.49 o 
   6   8   5      382.66      406.75     19.24 o 
   7   8   5      255.46      240.44     16.04 o 
 -11   9   5       29.26       28.39     16.72 o 
 -10   9   5      149.88      177.75     16.61 o 
  -9   9   5       10.81       36.01     18.40 o 
  -8   9   5       60.93       68.18     16.01 o 
  -7   9   5       85.98      104.57     15.06 o 
  -6   9   5       78.39       83.36     15.37 o 
  -5   9   5      101.03      122.22     14.52 o 
  -4   9   5      694.17      682.14     16.50 o 
  -3   9   5      532.87      510.55     15.63 o 
  -2   9   5      182.35      178.92     14.38 o 
  -1   9   5       90.59      101.63      8.45 o 
   0   9   5        4.93       11.01      8.70 o 
   1   9   5       23.35       10.29     10.13 o 
   2   9   5        0.89        3.56     14.30 o 
   3   9   5        1.45       -7.18     14.53 o 
   4   9   5      111.14      117.93     17.99 o 
   5   9   5       15.82       15.62     13.68 o 
   6   9   5       11.43       16.31     18.90 o 
 -10  10   5      231.68      255.14     21.82 o 
  -9  10   5      173.92      156.93     18.38 o 
  -8  10   5       32.70       19.78     16.36 o 
  -7  10   5      378.28      387.13     18.60 o 
  -6  10   5      190.66      171.56     17.10 o 
  -5  10   5      141.39      145.90     16.86 o 
  -4  10   5      759.64      790.39     18.43 o 
  -3  10   5      315.28      314.89     18.75 o 
  -2  10   5      101.96      132.98     16.14 o 
  -1  10   5       44.44       58.51      9.13 o 
   0  10   5      254.68      269.60     14.06 o 
   1  10   5     1173.63     1272.51     66.66 o 
   2  10   5      271.81      274.98     13.37 o 
   3  10   5      172.18      193.33     16.84 o 
   4  10   5      287.80      275.76     19.60 o 
   5  10   5        2.48        7.62     18.20 o 
  -9  11   5        1.74        0.18     15.21 o 
  -8  11   5       26.88        9.88     20.78 o 
  -7  11   5        1.69        1.57     13.79 o 
  -6  11   5        7.54       27.92     16.81 o 
  -5  11   5      448.15      459.28     18.93 o 
  -4  11   5      123.65      105.11     16.30 o 
  -3  11   5       86.60      102.10     16.09 o 
  -2  11   5       64.07       58.70      9.12 o 
  -1  11   5      253.80      223.12     10.18 o 
   0  11   5       98.74      107.82     11.38 o 
   1  11   5        5.01       13.37     12.65 o 
   2  11   5        0.27       20.77     18.83 o 
   3  11   5       72.00       75.13     19.51 o 
   4  11   5        7.53       12.47     18.85 o 
  -8  12   5       61.85       37.56     22.05 o 
  -7  12   5      244.91      247.85     21.75 o 
  -6  12   5        6.98       10.41     18.10 o 
  -5  12   5      152.56      131.29     17.91 o 
  -4  12   5       58.93       53.39     18.84 o 
  -3  12   5      334.24      296.26     20.25 o 
  -2  12   5      701.41      684.40     12.51 o 
  -1  12   5      489.69      457.43     18.13 o 
   0  12   5       97.67      117.93     13.00 o 
   1  12   5      136.04      127.88     18.30 o 
   2  12   5      143.70      152.24     19.70 o 
  -5  13   5       49.47       42.87     20.63 o 
  -4  13   5      128.82      119.01     21.85 o 
  -3  13   5       12.34       13.36     11.82 o 
  -2  13   5       41.36       46.16     12.72 o 
  -1  13   5        3.15       13.64     13.93 o 
   0 -17   6       46.18       36.70     16.72 o 
   1 -17   6        0.47        9.30     15.31 o 
   2 -17   6        7.27       21.55     14.99 o 
   3 -17   6       75.98       60.20     12.66 o 
   4 -17   6       20.65       30.09     14.11 o 
  -3 -16   6      117.61      127.98     18.34 o 
  -2 -16   6      234.09      229.51     16.96 o 
  -1 -16   6      297.03      305.13     15.89 o 
   0 -16   6      526.31      519.19     15.92 o 
   1 -16   6      333.49      356.96     13.44 o 
   2 -16   6        2.18       -4.40     12.85 o 
   3 -16   6      264.35      298.60     12.42 o 
   4 -16   6        1.40        5.69     13.37 o 
   5 -16   6       61.06       45.94     11.48 o 
   6 -16   6       47.95       33.65     14.23 o 
  -5 -15   6       67.00       71.96     31.90 o 
  -4 -15   6      107.93      112.45     18.12 o 
  -3 -15   6        4.76        6.46     14.12 o 
  -2 -15   6      136.40      141.82     14.09 o 
  -1 -15   6      225.90      274.21     14.89 o 
   0 -15   6      132.06      149.97     13.36 o 
   1 -15   6       38.31       58.73     12.08 o 
   2 -15   6       32.62       48.23     11.75 o 
   3 -15   6       82.70       91.16     14.73 o 
   4 -15   6      142.02      179.64     24.17 o 
   5 -15   6       49.20       65.94     10.73 o 
   6 -15   6      338.65      365.93     12.07 o 
   7 -15   6        1.41       -7.19     12.75 o 
   8 -15   6       33.82       18.32     15.25 o 
  -6 -14   6       20.54       39.68     20.80 o 
  -5 -14   6      332.33      328.98     27.53 o 
  -4 -14   6       80.51       83.26     16.11 o 
  -3 -14   6       85.02       94.18     13.96 o 
  -2 -14   6        2.90        6.32     12.11 o 
  -1 -14   6      487.37      504.77     13.03 o 
   0 -14   6        6.47       15.24     10.58 o 
   1 -14   6       96.14      123.65     10.61 o 
   2 -14   6      327.42      314.52     17.24 o 
   3 -14   6      494.04      451.88     11.78 o 
   4 -14   6      135.10      144.15     10.94 o 
   5 -14   6       93.10      111.69     12.94 o 
   6 -14   6        0.68       -7.12     10.33 o 
   7 -14   6       31.32       32.22     10.83 o 
   8 -14   6       55.07       35.86     11.93 o 
   9 -14   6       27.62       36.79     15.64 o 
  -7 -13   6      525.74      594.94     21.47 o 
  -6 -13   6       95.10       73.23     25.11 o 
  -5 -13   6      397.26      389.67     25.53 o 
  -4 -13   6       25.30       44.11     13.08 o 
  -3 -13   6       90.53       80.41     12.49 o 
  -2 -13   6       27.49       24.85     11.54 o 
  -1 -13   6      108.99      104.32     11.24 o 
   0 -13   6      124.22      110.27     10.61 o 
   1 -13   6      281.05      319.33     10.92 o 
   2 -13   6      469.78      452.99     16.39 o 
   3 -13   6      807.50      829.57     47.69 o 
   4 -13   6      462.27      458.77     11.62 o 
   5 -13   6      338.22      375.81     12.00 o 
   6 -13   6      985.50     1015.14     33.07 o 
   7 -13   6       30.17       27.60     10.21 o 
   8 -13   6      112.00      142.71     11.05 o 
   9 -13   6       14.57       27.63     13.95 o 
  10 -13   6      215.94      260.83     15.69 o 
  -8 -12   6      107.13      118.24     15.39 o 
  -7 -12   6        8.80       14.56     12.50 o 
  -6 -12   6       81.65       83.21     20.13 o 
  -5 -12   6      178.60      170.19     14.31 o 
  -4 -12   6        3.67        5.55     11.92 o 
  -3 -12   6      586.04      584.92     67.50 o 
  -2 -12   6     1099.45     1076.99     42.17 o 
  -1 -12   6      163.88      179.44     10.52 o 
   0 -12   6      886.49      886.55     12.33 o 
   1 -12   6      142.69      135.65     10.11 o 
   2 -12   6      130.08      111.89      9.60 o 
   3 -12   6      313.68      275.43     16.49 o 
   4 -12   6        6.09        7.96      9.82 o 
   5 -12   6        7.56        9.45      8.64 o 
   6 -12   6       20.32       19.90      8.55 o 
   7 -12   6        3.73       14.83     11.99 o 
   8 -12   6        7.60       17.01      8.12 o 
   9 -12   6        0.22       -5.74     11.51 o 
  10 -12   6       44.37       54.69     12.34 o 
  -9 -11   6       94.98      126.48     20.98 o 
  -8 -11   6        7.21       14.59     11.38 o 
  -7 -11   6      113.87      109.28     13.82 o 
  -6 -11   6      128.64      102.14     18.65 o 
  -5 -11   6      645.65      582.14     50.79 o 
  -4 -11   6     1267.41     1104.90     92.60 o 
  -3 -11   6        2.25        6.97      9.97 o 
  -2 -11   6      726.81      707.99     69.98 o 
  -1 -11   6      654.49      612.23     28.25 o 
   0 -11   6       12.43       11.14      7.32 o 
   1 -11   6     4719.08     4080.81    143.41 o 
   2 -11   6       13.54        9.73      7.78 o 
   3 -11   6      770.04      762.02     20.68 o 
   4 -11   6      470.58      463.91     15.31 o 
   5 -11   6      398.40      376.73     14.03 o 
   6 -11   6      265.10      292.15      8.71 o 
   7 -11   6      372.41      386.59     10.66 o 
   8 -11   6        2.06       11.25     10.39 o 
   9 -11   6       37.88       35.44      9.90 o 
  10 -11   6      301.67      376.20     14.93 o 
  11 -11   6      112.63      142.04     10.71 o 
 -10 -10   6      147.13      167.51     28.61 o 
  -9 -10   6      198.59      180.87     16.00 o 
  -8 -10   6      135.20      106.94     12.28 o 
  -7 -10   6       57.24       58.65     12.28 o 
  -6 -10   6       27.68       33.28     17.76 o 
  -5 -10   6      118.00      114.33     10.45 o 
  -4 -10   6       45.84       49.79     10.56 o 
  -3 -10   6     1725.77     1608.53    150.24 o 
  -2 -10   6       74.01       73.63     15.39 o 
  -1 -10   6      139.65      147.96      9.62 o 
   0 -10   6       70.82       52.65      9.15 o 
   1 -10   6        0.21       -0.62      7.19 o 
   2 -10   6      385.88      368.49      8.99 o 
   3 -10   6        0.01        8.99      6.36 o 
   4 -10   6       18.43       22.38      7.30 o 
   5 -10   6      103.36       93.97      9.50 o 
   6 -10   6      197.99      183.13      9.76 o 
   7 -10   6       91.40       78.76      9.56 o 
   8 -10   6       31.50       28.16     10.15 o 
   9 -10   6       59.63       45.85      9.55 o 
  10 -10   6      421.44      541.13     22.92 o 
  11 -10   6        1.44        5.18      9.87 o 
 -10  -9   6      425.02      390.89     22.64 o 
  -9  -9   6      463.85      462.25     31.52 o 
  -8  -9   6      106.76      112.21      9.04 o 
  -7  -9   6      449.78      397.20     15.92 o 
  -6  -9   6      391.35      329.33     18.03 o 
  -5  -9   6      649.22      638.97     32.15 o 
  -4  -9   6      569.60      535.43     11.93 o 
  -3  -9   6      606.16      647.54     12.66 o 
  -2  -9   6      136.13      114.39      8.98 o 
  -1  -9   6      453.27      405.46     30.77 o 
   0  -9   6     1556.51     1526.32     18.48 o 
   1  -9   6     1614.75     1477.54     58.79 o 
   2  -9   6     1843.17     2038.44     79.48 o 
   3  -9   6       37.16       42.45      8.82 o 
   4  -9   6      291.16      257.88      8.20 o 
   5  -9   6      240.20      231.28      8.18 o 
   6  -9   6     1230.60     1135.86     25.86 o 
   7  -9   6      174.40      150.57      8.33 o 
   8  -9   6      432.85      412.06     19.11 o 
   9  -9   6       45.93       32.93     10.68 o 
  10  -9   6       11.97       28.92      9.68 o 
  11  -9   6       79.08       91.63      9.61 o 
 -11  -8   6        1.03       -2.45     13.08 o 
 -10  -8   6       10.90       27.15     11.14 o 
  -9  -8   6        2.94       12.41     10.00 o 
  -8  -8   6       12.87       30.42      9.46 o 
  -7  -8   6       14.78       19.63     10.86 o 
  -6  -8   6      826.79      769.29     18.62 o 
  -5  -8   6     1597.06     1574.38     79.80 o 
  -4  -8   6      607.83      643.61     14.34 o 
  -3  -8   6      432.80      467.12     10.65 o 
  -2  -8   6      507.04      538.27     20.32 o 
  -1  -8   6      822.46      856.73     25.56 o 
   0  -8   6       26.35       40.40      7.07 o 
   1  -8   6       76.79       59.55      8.15 o 
   2  -8   6       41.42       28.16      7.97 o 
   3  -8   6       52.20       45.76      6.82 o 
   4  -8   6        1.71       -4.43      8.44 o 
   5  -8   6       98.37      107.21      7.60 o 
   6  -8   6     2076.98     1884.35     61.66 o 
   7  -8   6      141.04      159.31      6.99 o 
   8  -8   6      174.86      169.42     17.60 o 
   9  -8   6      458.09      446.91     26.19 o 
  10  -8   6      106.64       95.79      8.75 o 
  11  -8   6       86.23       88.02     10.89 o 
  12  -8   6       34.54       40.36     11.71 o 
 -12  -7   6        4.36       -4.82     16.79 o 
 -11  -7   6        6.55        8.89     11.52 o 
 -10  -7   6      269.28      283.97     21.68 o 
  -9  -7   6      375.28      402.05     30.24 o 
  -8  -7   6     2067.94     1750.35     53.30 o 
  -7  -7   6      967.25     1072.61     94.30 o 
  -6  -7   6      100.72      126.26     14.04 o 
  -5  -7   6     1258.46     1250.84    108.02 o 
  -4  -7   6      665.82      661.02     11.23 o 
  -3  -7   6     2553.31     2503.11     22.39 o 
  -2  -7   6     1580.70     1762.23     13.87 o 
  -1  -7   6      589.20      646.08     10.42 o 
   0  -7   6     1679.74     1724.54     12.66 o 
   1  -7   6      863.19      856.83     79.45 o 
   2  -7   6     2824.54     2713.27    210.92 o 
   3  -7   6     1704.43     1934.89     67.39 o 
   4  -7   6        5.79        4.41      6.50 o 
   5  -7   6       40.19       35.94      8.80 o 
   6  -7   6      275.06      261.54     14.55 o 
   7  -7   6       40.73       38.41      8.84 o 
   8  -7   6      157.46      149.34      7.33 o 
   9  -7   6        4.04        0.58      8.97 o 
  10  -7   6      168.70      183.14      8.51 o 
  11  -7   6      136.35      124.81      9.58 o 
  12  -7   6       39.72       42.45     11.07 o 
 -12  -6   6       24.55       28.95     12.19 o 
 -11  -6   6      528.34      538.22     18.62 o 
 -10  -6   6       25.94       41.37     11.16 o 
  -9  -6   6       19.88       26.01     10.23 o 
  -8  -6   6        0.19       15.36      8.40 o 
  -7  -6   6      321.36      269.53     13.72 o 
  -6  -6   6        0.05       -0.53      8.63 o 
  -5  -6   6       58.33       69.57      8.71 o 
  -4  -6   6       25.72       33.81      7.99 o 
  -3  -6   6     1046.92     1256.56     19.83 o 
  -2  -6   6       86.54       63.44      6.86 o 
  -1  -6   6     2713.18     3022.40    140.08 o 
   0  -6   6      207.18      319.27     32.69 o 
   1  -6   6     2566.31     2486.55    207.86 o 
   2  -6   6      974.68      885.31     11.51 o 
   3  -6   6      254.18      202.02      6.74 o 
   4  -6   6      348.30      300.45      9.32 o 
   5  -6   6      283.52      262.96      8.02 o 
   6  -6   6      428.71      406.26     15.17 o 
   7  -6   6      517.36      572.91     24.10 o 
   8  -6   6      458.07      495.35     23.14 o 
   9  -6   6      852.08      863.64     20.25 o 
  10  -6   6      391.92      432.86     33.47 o 
  11  -6   6      108.90      109.55     10.86 o 
  12  -6   6      162.59      198.19     14.74 o 
 -12  -5   6       34.67       31.91     14.79 o 
 -11  -5   6      481.28      415.82     93.69 o 
 -10  -5   6      977.52      887.99     35.17 o 
  -9  -5   6      395.88      383.01      9.95 o 
  -8  -5   6      244.67      288.83      9.95 o 
  -7  -5   6     1404.54     1443.89     13.16 o 
  -6  -5   6        8.11        9.10      8.72 o 
  -5  -5   6     3267.78     3124.50     23.86 o 
  -4  -5   6      593.73      637.88     10.51 o 
  -3  -5   6     3040.75     3358.90     17.68 o 
  -2  -5   6      900.75      791.77     30.98 o 
  -1  -5   6     1502.13     1671.44     53.55 o 
   0  -5   6     2343.85     2065.56     13.46 o 
   1  -5   6      548.76      375.22     32.57 o 
   2  -5   6      848.68      850.77     66.90 o 
   3  -5   6     1114.84      987.98     10.61 o 
   4  -5   6       12.65        7.11      7.84 o 
   5  -5   6      521.98      480.74     15.33 o 
   6  -5   6      221.45      232.30     12.18 o 
   7  -5   6      483.85      472.81     24.33 o 
   8  -5   6       38.25       39.69      6.74 o 
   9  -5   6      553.60      563.91     26.65 o 
  10  -5   6       26.90       19.71      8.22 o 
  11  -5   6       52.37       59.61     10.19 o 
  12  -5   6       72.94       91.10     12.08 o 
 -13  -4   6       44.96       53.26     16.35 o 
 -12  -4   6        0.55        3.39     14.15 o 
 -11  -4   6        3.11       15.11      9.58 o 
 -10  -4   6      192.73      180.24      9.31 o 
  -9  -4   6       60.64       60.86      8.61 o 
  -8  -4   6       52.35       47.33      7.58 o 
  -7  -4   6      684.91      758.22     18.41 o 
  -6  -4   6      394.66      363.11      9.70 o 
  -5  -4   6      429.61      526.63     11.49 o 
  -4  -4   6      377.88      520.87     14.43 o 
  -3  -4   6      550.88      693.92     19.19 o 
  -2  -4   6     3964.93     4883.42    227.44 o 
  -1  -4   6      416.36      600.23     11.03 o 
   0  -4   6     1486.31     1902.07     27.42 o 
   1  -4   6      141.67      140.40      6.90 o 
   2  -4   6     1241.29     1192.91    135.62 o 
   3  -4   6     1381.07     1135.96     11.67 o 
   4  -4   6     1447.27     1228.90    102.90 o 
   5  -4   6      939.79      885.58     34.19 o 
   6  -4   6     1835.72     1817.73     89.86 o 
   7  -4   6      349.09      374.51     13.01 o 
   8  -4   6     2324.11     2349.69     67.59 o 
   9  -4   6      136.43      156.08      8.01 o 
  10  -4   6      182.45      220.04      9.49 o 
  11  -4   6       70.23       86.83     10.72 o 
  12  -4   6        3.62       10.69     10.30 o 
 -13  -3   6      562.98      496.06     15.43 o 
 -12  -3   6      366.39      298.22     28.23 o 
 -11  -3   6      189.34      172.70     12.00 o 
 -10  -3   6      215.93      153.13     38.64 o 
  -9  -3   6      154.71      146.53     10.39 o 
  -8  -3   6      308.30      293.73      8.51 o 
  -7  -3   6     1020.38      994.30     10.20 o 
  -6  -3   6       45.80       57.92     11.38 o 
  -5  -3   6      108.85      139.11     11.55 o 
  -4  -3   6      763.79      899.89     42.66 o 
  -3  -3   6    11276.91    14045.85    193.70 o 
  -2  -3   6      413.86      442.16     54.97 o 
  -1  -3   6     2685.24     2696.49    240.31 o 
   0  -3   6     1775.17     1722.84     88.28 o 
   1  -3   6       44.89       78.58      8.80 o 
   2  -3   6       14.87       51.05      6.92 o 
   3  -3   6      142.09      179.09     12.34 o 
   4  -3   6     1123.89     1123.36     25.25 o 
   5  -3   6       20.34       35.47      6.43 o 
   6  -3   6     1485.39     1458.99     62.77 o 
   7  -3   6      366.78      369.51     19.56 o 
   8  -3   6      315.03      336.09      8.56 o 
   9  -3   6      319.23      318.59     17.33 o 
  10  -3   6       40.55       42.82      8.10 o 
  11  -3   6      390.54      392.47     17.80 o 
  12  -3   6       83.30       68.85     12.23 o 
 -13  -2   6       23.94       32.43     13.90 o 
 -12  -2   6       91.63       94.35     12.65 o 
 -11  -2   6       18.64       20.95     11.10 o 
 -10  -2   6      152.09      157.33     10.76 o 
  -9  -2   6      115.50      113.76     15.73 o 
  -8  -2   6        7.74       22.00      7.77 o 
  -7  -2   6       91.01      114.16      7.26 o 
  -6  -2   6      439.90      474.26      9.23 o 
  -5  -2   6      299.28      330.93     24.79 o 
  -4  -2   6     1528.07     1920.97     19.54 o 
  -3  -2   6     4959.98     6313.21    370.51 o 
  -2  -2   6     6309.37     7254.39     55.57 o 
  -1  -2   6      374.91      319.13     27.83 o 
   0  -2   6        4.37        9.76      7.93 o 
   1  -2   6      547.37      619.44     33.14 o 
   2  -2   6      323.44      331.88     13.70 o 
   3  -2   6     2037.18     1941.82     53.83 o 
   4  -2   6      443.86      446.55     14.16 o 
   5  -2   6      265.65      240.25      7.49 o 
   6  -2   6     2063.33     1994.05    101.18 o 
   7  -2   6      234.12      235.78     11.48 o 
   8  -2   6     1522.96     1514.99     74.51 o 
   9  -2   6      201.94      228.85      9.70 o 
  10  -2   6      149.27      175.63     10.48 o 
  11  -2   6      112.82       89.73     37.60 o 
  12  -2   6       80.64       89.02     15.99 o 
 -13  -1   6      219.07      230.77     14.54 o 
 -12  -1   6       47.37       41.40     14.25 o 
 -11  -1   6       76.16       77.06     10.61 o 
 -10  -1   6       39.70       33.49      8.42 o 
  -9  -1   6        2.74        3.88      9.69 o 
  -8  -1   6      575.94      560.32     37.97 o 
  -7  -1   6      432.69      451.60     10.16 o 
  -6  -1   6      696.10      661.12     46.63 o 
  -5  -1   6     1657.02     2041.27     30.91 o 
  -4  -1   6      196.28      235.54     15.64 o 
  -3  -1   6     2487.58     3743.26     25.19 o 
  -2  -1   6     1310.22     1691.03     67.35 o 
  -1  -1   6     1711.51     1709.79     24.10 o 
   0  -1   6     1865.17     1785.51     64.81 o 
   1  -1   6      424.37      445.61      8.27 o 
   2  -1   6     1268.13     1311.72     44.70 o 
   3  -1   6        1.04        5.87      5.43 o 
   4  -1   6     2066.72     2067.48     93.73 o 
   5  -1   6      489.49      491.58     33.36 o 
   6  -1   6      377.94      329.56     38.12 o 
   7  -1   6        0.69       -4.37      9.70 o 
   8  -1   6       11.68       20.20     10.18 o 
   9  -1   6      412.19      428.39     10.11 o 
  10  -1   6      273.19      275.89     17.07 o 
  11  -1   6      154.58      153.88     12.45 o 
 -13   0   6       25.15       19.07     22.95 o 
 -12   0   6       11.56       14.08     12.01 o 
 -11   0   6        4.25       18.71     10.66 o 
 -10   0   6        3.94       15.00      9.80 o 
  -9   0   6       15.35        7.72      7.69 o 
  -8   0   6     1838.38     1842.90    105.84 o 
  -7   0   6      824.17      885.84     26.91 o 
  -6   0   6      361.75      404.89     14.90 o 
  -5   0   6      999.66     1072.62     16.09 o 
  -4   0   6     4133.78     4776.71     27.17 o 
  -3   0   6      368.19      433.07     13.33 o 
  -2   0   6      894.06      914.75     13.36 o 
  -1   0   6     2408.85     2404.33     81.80 o 
   0   0   6      223.33      233.92      6.68 o 
   1   0   6     2089.22     2057.87     53.39 o 
   2   0   6      180.27      275.47      7.47 o 
   3   0   6      976.58      925.21     24.48 o 
   4   0   6     1787.85     1746.55     42.57 o 
   5   0   6     1614.28     1559.19    156.79 o 
   6   0   6       19.01       14.89      6.65 o 
   7   0   6       52.72       50.95      8.18 o 
   8   0   6      542.81      531.33     18.27 o 
   9   0   6     1022.80      967.78     19.09 o 
  10   0   6      277.38      254.28     10.51 o 
  11   0   6       98.33       91.28     14.81 o 
 -13   1   6        5.89        4.51     10.69 o 
 -12   1   6       19.94       26.93     10.83 o 
 -11   1   6       45.78       57.05      8.98 o 
 -10   1   6       21.86        0.97     10.48 o 
  -9   1   6      989.83      916.15     16.18 o 
  -8   1   6      301.35      283.86     14.28 o 
  -7   1   6     1260.31     1200.73     18.25 o 
  -6   1   6     2252.28     2467.97     20.55 o 
  -5   1   6      768.13      810.19     32.75 o 
  -4   1   6      264.91      308.41     10.21 o 
  -3   1   6      466.04      512.66     11.49 o 
  -2   1   6     4010.89     4164.62     23.97 o 
  -1   1   6      173.61      160.86     20.82 o 
   0   1   6        8.79        5.35      5.64 o 
   1   1   6      486.53      460.06      7.06 o 
   2   1   6      112.59      127.60      9.31 o 
   3   1   6      143.99      182.81      5.73 o 
   4   1   6        4.88        5.79      6.32 o 
   5   1   6        8.48       11.23      6.56 o 
   6   1   6      509.16      507.25     18.35 o 
   7   1   6       11.81       15.26      8.72 o 
   8   1   6      370.75      354.51     10.28 o 
   9   1   6      560.46      551.04     13.78 o 
  10   1   6       35.81       39.72     24.18 o 
  11   1   6      211.02      169.00     30.84 o 
 -13   2   6       26.88       31.34     24.63 o 
 -12   2   6      214.84      214.11     13.67 o 
 -11   2   6      289.46      288.28     16.19 o 
 -10   2   6      368.15      345.68     16.25 o 
  -9   2   6       93.23      107.06     13.41 o 
  -8   2   6       29.27       20.47      8.80 o 
  -7   2   6     1388.56     1188.82     18.62 o 
  -6   2   6     3498.71     3441.12     24.36 o 
  -5   2   6      877.92      863.15     15.26 o 
  -4   2   6       53.66      108.26      7.90 o 
  -3   2   6     2518.02     2495.75     18.17 o 
  -2   2   6     2220.39     1973.69    124.82 o 
  -1   2   6     1590.06     1536.57     78.42 o 
   0   2   6    10811.76    11041.55    240.31 o 
   1   2   6     5082.44     6024.29    168.17 o 
   2   2   6     2685.93     2724.08     29.49 o 
   3   2   6     1252.46     1241.37     35.30 o 
   4   2   6     1199.55     1167.56     48.87 o 
   5   2   6      627.85      595.86     22.40 o 
   6   2   6      534.68      542.28     10.87 o 
   7   2   6       51.09       49.29      8.29 o 
   8   2   6       99.06       98.72      9.91 o 
   9   2   6      346.57      285.05     29.09 o 
  10   2   6      561.19      473.54     41.69 o 
 -13   3   6       26.25       48.22     20.72 o 
 -12   3   6       12.09       29.74     12.96 o 
 -11   3   6      202.52      207.39     15.97 o 
 -10   3   6        2.84       21.76     15.15 o 
  -9   3   6        0.60        9.16     10.04 o 
  -8   3   6      704.60      698.88     14.13 o 
  -7   3   6     1153.37     1072.01     48.93 o 
  -6   3   6       11.60       13.73      8.46 o 
  -5   3   6       70.91       89.18     11.57 o 
  -4   3   6       51.38       53.67      9.00 o 
  -3   3   6       27.05       40.94      5.44 o 
  -2   3   6      341.98      318.01      9.74 o 
  -1   3   6        3.79        5.67      7.96 o 
   0   3   6      597.80      570.87     11.10 o 
   1   3   6      635.75      621.28     32.15 o 
   2   3   6       31.76       94.71      8.94 o 
   3   3   6      372.48      354.29     16.56 o 
   4   3   6       48.59       52.38     10.19 o 
   5   3   6       11.23       21.03     11.48 o 
   6   3   6      967.31     1013.46     13.61 o 
   7   3   6      165.84      192.34     14.16 o 
   8   3   6       53.84       89.45     16.01 o 
   9   3   6     1382.81     1458.46     17.65 o 
 -13   4   6      173.52      171.23     21.39 o 
 -12   4   6      401.00      408.87     19.70 o 
 -11   4   6      140.77      122.13     17.82 o 
 -10   4   6      218.19      173.62     13.19 o 
  -9   4   6       10.00       15.80     11.54 o 
  -8   4   6      227.29      195.06     12.00 o 
  -7   4   6      555.78      490.97     17.08 o 
  -6   4   6      479.67      427.12     10.94 o 
  -5   4   6      546.93      487.01     11.45 o 
  -4   4   6     2015.02     2021.55     20.36 o 
  -3   4   6      946.45      881.38     49.21 o 
  -2   4   6      540.27      466.92      8.18 o 
  -1   4   6     1093.73     1008.31     24.77 o 
   0   4   6     2472.53     2344.54     57.48 o 
   1   4   6      328.91      302.60      8.50 o 
   2   4   6      586.17      531.53      8.80 o 
   3   4   6      112.50       94.05      7.93 o 
   4   4   6       14.58        8.83      9.25 o 
   5   4   6      848.37      923.00     15.40 o 
   6   4   6      549.39      592.60     16.32 o 
   7   4   6      301.19      316.47     15.88 o 
   8   4   6      453.56      507.42     18.06 o 
   9   4   6      247.48      239.61     18.33 o 
 -13   5   6      135.02      133.99     16.19 o 
 -12   5   6      105.23      109.57     14.73 o 
 -11   5   6       23.46       21.88     13.76 o 
 -10   5   6       23.22       25.58     12.73 o 
  -9   5   6       69.54       64.85      9.32 o 
  -8   5   6       16.66       30.80     11.29 o 
  -7   5   6      597.45      527.69     11.86 o 
  -6   5   6      218.46      189.39     13.58 o 
  -5   5   6      491.06      456.80     15.31 o 
  -4   5   6       27.97       24.27     12.25 o 
  -3   5   6      686.57      735.67     11.54 o 
  -2   5   6      534.41      537.56     13.78 o 
  -1   5   6      602.47      662.53     29.21 o 
   0   5   6       46.96       53.78      7.24 o 
   1   5   6      236.61      221.19     15.16 o 
   2   5   6      219.07      221.52      9.73 o 
   3   5   6       18.50       27.07     10.54 o 
   4   5   6       16.18       21.63     13.14 o 
   5   5   6     2079.15     2083.09     19.44 o 
   6   5   6      574.06      593.52     15.58 o 
   7   5   6      286.92      311.85     15.54 o 
   8   5   6      296.78      292.52     18.37 o 
   9   5   6        1.99        5.20     21.49 o 
 -12   6   6      183.39      215.99     19.32 o 
 -11   6   6      306.65      276.85     14.40 o 
 -10   6   6      307.32      294.46     13.52 o 
  -9   6   6       39.20       41.90     12.26 o 
  -8   6   6      509.90      467.20     14.71 o 
  -7   6   6      103.32      105.61     13.43 o 
  -6   6   6      229.87      208.42     14.00 o 
  -5   6   6      785.10      712.02     15.81 o 
  -4   6   6      409.84      376.97     15.22 o 
  -3   6   6      287.54      299.19     20.38 o 
  -2   6   6       33.28       41.33      6.95 o 
  -1   6   6      513.83      491.13     10.72 o 
   0   6   6     2034.12     1969.04     37.82 o 
   1   6   6      131.06      123.55      9.05 o 
   2   6   6       42.63       60.07      9.74 o 
   3   6   6       40.80       36.39      9.92 o 
   4   6   6      232.95      217.67     11.68 o 
   5   6   6      186.70      196.77     14.91 o 
   6   6   6       69.70       78.74     15.28 o 
   7   6   6       49.21       56.56     16.77 o 
   8   6   6        2.12        3.01     18.67 o 
 -12   7   6       48.48       52.73     18.01 o 
 -11   7   6       10.50       27.54     14.92 o 
 -10   7   6      158.30      160.87     10.86 o 
  -9   7   6        0.55       -1.44     10.12 o 
  -8   7   6      512.64      491.75     15.67 o 
  -7   7   6       15.02       28.12     14.92 o 
  -6   7   6      111.73      104.95     13.33 o 
  -5   7   6      112.41      115.93     10.17 o 
  -4   7   6      548.37      558.40     15.63 o 
  -3   7   6      188.27      180.98      9.41 o 
  -2   7   6      647.83      687.40     15.63 o 
  -1   7   6      115.41      118.61      8.45 o 
   0   7   6      518.49      539.06     16.05 o 
   1   7   6       62.73       70.60      8.68 o 
   2   7   6      164.32      162.53     11.33 o 
   3   7   6     1093.99     1015.85     17.05 o 
   4   7   6      347.75      293.32     12.12 o 
   5   7   6      363.94      340.99     13.32 o 
   6   7   6       95.83       74.98     13.55 o 
   7   7   6       12.04       -4.58     18.40 o 
 -11   8   6      214.10      261.35     17.43 o 
 -10   8   6      148.16      164.87     15.04 o 
  -9   8   6      262.76      273.83     17.21 o 
  -8   8   6        3.65        5.47     16.30 o 
  -7   8   6       14.58       25.45     11.34 o 
  -6   8   6      917.33      834.98     14.39 o 
  -5   8   6      477.91      440.46     16.01 o 
  -4   8   6      129.96      115.14     13.64 o 
  -3   8   6      293.80      273.08     10.95 o 
  -2   8   6      286.18      297.78     10.55 o 
  -1   8   6       23.94       33.21      8.41 o 
   0   8   6       77.73       76.79      8.76 o 
   1   8   6       81.30       83.75      9.76 o 
   2   8   6       71.73       64.35     12.55 o 
   3   8   6       10.53       -1.80     11.29 o 
   4   8   6      212.41      194.55     16.41 o 
   5   8   6       35.59       55.35     16.86 o 
   6   8   6       29.34       48.15     20.55 o 
   7   8   6      102.21      108.37     22.85 o 
 -10   9   6       77.09      107.01     15.98 o 
  -9   9   6       46.57       54.63     19.12 o 
  -8   9   6      201.03      238.55     18.23 o 
  -7   9   6      156.00      187.85     16.91 o 
  -6   9   6      123.98      160.20     15.23 o 
  -5   9   6      978.06      979.49     18.89 o 
  -4   9   6      103.46      108.35     11.37 o 
  -3   9   6      302.83      341.11     28.27 o 
  -2   9   6      196.86      213.07      9.02 o 
  -1   9   6        2.35       -3.65      9.05 o 
   0   9   6      774.98      795.31     28.68 o 
   1   9   6      528.67      539.52     31.25 o 
   2   9   6      318.05      338.71     17.49 o 
   3   9   6      525.24      491.01     18.71 o 
   4   9   6       30.90       20.09     16.81 o 
   5   9   6      154.64      155.03     18.14 o 
   6   9   6      118.29      135.43     16.33 o 
 -10  10   6      131.33      159.38     20.18 o 
  -9  10   6      244.55      269.57     21.11 o 
  -8  10   6      330.42      304.54     19.91 o 
  -7  10   6       62.09       78.99     13.93 o 
  -6  10   6        2.20       10.09     16.35 o 
  -5  10   6       92.01      100.22     12.75 o 
  -4  10   6      873.16      896.20     20.04 o 
  -3  10   6        5.20        9.29      8.85 o 
  -2  10   6       38.58       39.69      9.28 o 
  -1  10   6        1.76        1.82      9.81 o 
   0  10   6       51.34       68.78     11.02 o 
   1  10   6        0.40        1.36     12.77 o 
   2  10   6      146.28      126.21     17.02 o 
   3  10   6       35.43       12.29     19.59 o 
   4  10   6      284.15      321.90     19.38 o 
  -8  11   6        4.27        0.46     15.27 o 
  -7  11   6      299.26      325.98     20.69 o 
  -6  11   6      215.43      242.46     18.28 o 
  -5  11   6        7.82        6.44     18.36 o 
  -4  11   6      593.61      631.69     27.37 o 
  -3  11   6      172.94      195.12     10.59 o 
  -2  11   6      101.67      119.03     14.45 o 
  -1  11   6      160.02      162.19     11.39 o 
   0  11   6      382.03      389.66     15.14 o 
   1  11   6       94.59      105.17     14.88 o 
   2  11   6      255.66      288.38     19.41 o 
   3  11   6      454.95      526.73     17.28 o 
  -6  12   6       40.34       39.17     19.24 o 
  -5  12   6       22.05        2.58     18.55 o 
  -4  12   6        2.93       21.20     11.37 o 
  -3  12   6        7.47        2.83     11.82 o 
  -2  12   6       17.51       24.29     12.13 o 
  -1  12   6       12.22       24.29     12.58 o 
   0  12   6       54.27       58.55     14.21 o 
   1  12   6       11.63        3.38     15.91 o 
  -1 -17   7      109.77      109.26     16.68 o 
   0 -17   7      177.27      196.18     15.92 o 
   1 -17   7       13.63       15.15     13.85 o 
   2 -17   7      481.90      493.18     13.29 o 
   3 -17   7       51.70       70.67     13.86 o 
   4 -17   7      137.72      150.00     14.26 o 
  -3 -16   7      296.51      299.25     17.55 o 
  -2 -16   7       78.30       87.30     15.39 o 
  -1 -16   7       20.01       26.70     13.68 o 
   0 -16   7       98.10       95.38     13.92 o 
   1 -16   7       32.82       42.24     12.97 o 
   2 -16   7        0.67        0.42     10.58 o 
   3 -16   7      172.92      187.03     18.42 o 
   4 -16   7       29.25       40.94     11.21 o 
   5 -16   7      147.69      159.72     14.69 o 
   6 -16   7       81.58       85.25     15.32 o 
  -5 -15   7      186.75      164.51     19.33 o 
  -4 -15   7       78.97       72.35     16.01 o 
  -3 -15   7       19.71       13.45     14.28 o 
  -2 -15   7       49.26       62.17     13.82 o 
  -1 -15   7        2.41       -0.73     12.81 o 
   0 -15   7      468.19      429.84     13.65 o 
   1 -15   7      180.06      180.06     11.87 o 
   2 -15   7      253.43      208.65     21.67 o 
   3 -15   7      595.00      605.77     39.67 o 
   4 -15   7       25.94       31.73     12.87 o 
   5 -15   7       66.04       83.59     10.52 o 
   6 -15   7      138.23      155.47     11.17 o 
   7 -15   7        2.76       10.80     13.08 o 
   8 -15   7      218.69      278.13     13.12 o 
  -6 -14   7      200.26      188.69     28.63 o 
  -5 -14   7      396.84      414.10     24.23 o 
  -4 -14   7       51.93       75.96     14.98 o 
  -3 -14   7       86.97       81.62     12.58 o 
  -2 -14   7        4.94       13.59     11.83 o 
  -1 -14   7       31.89       37.15     11.84 o 
   0 -14   7      153.30      141.44      9.61 o 
   1 -14   7      310.06      265.41     19.42 o 
   2 -14   7      425.45      442.81     12.07 o 
   3 -14   7      468.06      453.92     22.88 o 
   4 -14   7       81.52       75.69     10.13 o 
   5 -14   7      988.15     1019.36     12.61 o 
   6 -14   7      123.03      117.73     12.45 o 
   7 -14   7       12.72       18.48     11.01 o 
   8 -14   7      155.37      138.22     17.95 o 
   9 -14   7      390.87      458.63     21.65 o 
  -7 -13   7      263.42      268.58     27.14 o 
  -6 -13   7       61.75       52.02     22.65 o 
  -5 -13   7       29.58       44.25     13.55 o 
  -4 -13   7       91.66      100.52     12.52 o 
  -3 -13   7      597.88      653.15     57.87 o 
  -2 -13   7     1337.00     1330.89     15.09 o 
  -1 -13   7      881.26      781.80     12.75 o 
   0 -13   7      112.50      113.37     10.19 o 
   1 -13   7       12.99       18.84      8.60 o 
   2 -13   7       99.71       86.29     21.80 o 
   3 -13   7      483.74      448.67      9.76 o 
   4 -13   7       37.63       31.66     10.67 o 
   5 -13   7       14.16       18.19     10.98 o 
   6 -13   7      110.88      120.26      9.49 o 
   7 -13   7        5.17       11.50      9.82 o 
   8 -13   7       22.92       14.00      8.99 o 
   9 -13   7        0.17       25.67     11.65 o 
  -8 -12   7       19.65       26.29     14.15 o 
  -7 -12   7       17.01       19.61     11.40 o 
  -6 -12   7       30.12       34.92     19.92 o 
  -5 -12   7      343.14      329.68     26.21 o 
  -4 -12   7      599.57      565.27     72.42 o 
  -3 -12   7     1010.14      998.53    128.64 o 
  -2 -12   7      647.19      629.93     17.17 o 
  -1 -12   7      194.29      192.93     10.31 o 
   0 -12   7      779.77      752.95     21.44 o 
   1 -12   7        7.48       10.09      9.68 o 
   2 -12   7      816.08      742.89     11.86 o 
   3 -12   7      908.16      888.18     11.68 o 
   4 -12   7      200.26      226.75     10.11 o 
   5 -12   7      422.88      451.09     12.13 o 
   6 -12   7      255.80      261.29     10.85 o 
   7 -12   7       85.74       95.19      8.93 o 
   8 -12   7      134.19      117.06     11.39 o 
   9 -12   7      109.13      129.05     11.32 o 
  10 -12   7       37.82       32.57     12.07 o 
  -9 -11   7       37.70       27.38     13.44 o 
  -8 -11   7      332.53      326.39     27.48 o 
  -7 -11   7      126.90      171.39     25.69 o 
  -6 -11   7      125.57      142.29     19.04 o 
  -5 -11   7        5.61       13.80     11.67 o 
  -4 -11   7     1100.93      963.67     62.19 o 
  -3 -11   7      115.59      132.04     14.19 o 
  -2 -11   7      231.63      216.00     10.14 o 
  -1 -11   7       62.11       71.20      8.95 o 
   0 -11   7      572.52      489.58     10.11 o 
   1 -11   7      741.62      634.22     34.45 o 
   2 -11   7      110.89       95.19      9.95 o 
   3 -11   7       24.41       38.48      8.49 o 
   4 -11   7      353.58      342.83      9.82 o 
   5 -11   7      293.57      298.21     20.26 o 
   6 -11   7       26.78       41.15      9.58 o 
   7 -11   7        0.23       15.71     16.19 o 
   8 -11   7       90.18       96.88      9.12 o 
   9 -11   7      105.94      119.63     13.05 o 
  10 -11   7       11.11       21.88      9.73 o 
 -10 -10   7       93.04       60.75     12.23 o 
  -9 -10   7      228.05      233.89     18.57 o 
  -8 -10   7      187.44      192.20     15.34 o 
  -7 -10   7      137.89      124.58     14.82 o 
  -6 -10   7      625.18      581.70     20.45 o 
  -5 -10   7      618.95      572.36     46.13 o 
  -4 -10   7       79.15       92.16     11.84 o 
  -3 -10   7     1004.45      916.23     76.40 o 
  -2 -10   7     1092.47     1113.43     95.59 o 
  -1 -10   7      473.22      425.54     36.76 o 
   0 -10   7        3.35        7.19      7.24 o 
   1 -10   7     2156.95     2037.84    100.80 o 
   2 -10   7      270.30      236.15      7.60 o 
   3 -10   7      620.35      542.22      8.48 o 
   4 -10   7      375.56      342.78     11.04 o 
   5 -10   7     3093.62     3066.48     62.38 o 
   6 -10   7      745.66      669.36     11.63 o 
   7 -10   7       89.54      107.28      8.45 o 
   8 -10   7       98.45      115.61     11.02 o 
   9 -10   7      187.38      209.63     14.17 o 
  10 -10   7       25.89       33.63     10.17 o 
  11 -10   7       21.14       29.04     12.39 o 
 -11  -9   7       27.95       26.15     14.22 o 
 -10  -9   7       29.69       21.53     11.97 o 
  -9  -9   7        2.07        2.03     11.06 o 
  -8  -9   7        1.24        4.43      9.91 o 
  -7  -9   7      148.65      139.03      9.53 o 
  -6  -9   7     1320.27     1236.63     22.34 o 
  -5  -9   7     1424.67     1424.85     25.88 o 
  -4  -9   7      292.81      316.74     16.24 o 
  -3  -9   7      181.93      187.38      9.75 o 
  -2  -9   7      109.38      110.06     19.31 o 
  -1  -9   7      906.71      993.17     31.58 o 
   0  -9   7      211.29      213.99     15.40 o 
   1  -9   7      130.16      141.75      8.97 o 
   2  -9   7      378.65      330.08      9.65 o 
   3  -9   7      172.06      160.47      8.97 o 
   4  -9   7      203.36      198.47     22.57 o 
   5  -9   7      221.05      189.83      9.26 o 
   6  -9   7       99.38       97.23      7.70 o 
   7  -9   7      609.37      577.98     11.00 o 
   8  -9   7       60.09       76.46     10.86 o 
   9  -9   7       36.15       39.93      8.29 o 
  10  -9   7       22.23       24.38      8.58 o 
  11  -9   7       37.81       29.26     11.11 o 
 -11  -8   7       19.94        9.58     12.78 o 
 -10  -8   7       54.98       58.43     11.44 o 
  -9  -8   7      418.46      387.75      9.98 o 
  -8  -8   7      205.93      199.61     15.89 o 
  -7  -8   7      681.90      624.11     40.08 o 
  -6  -8   7     1420.57     1517.53     20.87 o 
  -5  -8   7      370.81      422.19     28.40 o 
  -4  -8   7     1368.40     1411.18     35.44 o 
  -3  -8   7        3.61       12.58      8.39 o 
  -2  -8   7       49.00       33.91      6.99 o 
  -1  -8   7     1326.36     1484.36     66.38 o 
   0  -8   7     4586.58     4965.90    146.06 o 
   1  -8   7     2373.19     2290.52     74.35 o 
   2  -8   7     1070.67     1097.31    132.68 o 
   3  -8   7      220.39      250.50     24.70 o 
   4  -8   7       73.59       56.80      9.04 o 
   5  -8   7      534.68      494.31     10.05 o 
   6  -8   7      155.14      150.17      9.55 o 
   7  -8   7       95.83      100.86      9.66 o 
   8  -8   7      261.24      270.85     10.44 o 
   9  -8   7      133.36      149.68     10.29 o 
  10  -8   7      740.06      808.60     32.65 o 
  11  -8   7      317.93      356.84     11.42 o 
 -12  -7   7      156.50      136.41     13.41 o 
 -11  -7   7      445.31      400.71     15.42 o 
 -10  -7   7        1.93       -2.17     12.36 o 
  -9  -7   7       26.46       47.44     11.84 o 
  -8  -7   7      854.59      749.76     29.60 o 
  -7  -7   7      173.06      184.51     10.45 o 
  -6  -7   7       22.38       28.22     12.78 o 
  -5  -7   7       41.71       43.53      9.07 o 
  -4  -7   7       31.11       27.10      8.66 o 
  -3  -7   7      490.26      491.92     10.14 o 
  -2  -7   7      773.17      830.76     29.81 o 
  -1  -7   7      967.44      933.22     41.37 o 
   0  -7   7      192.07      221.36      9.86 o 
   1  -7   7      409.44      401.65      9.48 o 
   2  -7   7     1350.10     1429.68     84.65 o 
   3  -7   7      468.50      497.86     58.02 o 
   4  -7   7      433.37      429.44      8.58 o 
   5  -7   7      627.62      592.81     22.41 o 
   6  -7   7      372.80      367.30      8.71 o 
   7  -7   7       49.05       62.63      9.34 o 
   8  -7   7      566.87      538.99     32.52 o 
   9  -7   7     1021.08     1038.73     37.91 o 
  10  -7   7      197.27      196.42      9.55 o 
  11  -7   7       73.26       81.72     10.92 o 
 -12  -6   7       51.09       58.95     14.38 o 
 -11  -6   7      465.98      408.15    116.71 o 
 -10  -6   7     1302.49     1231.30     48.93 o 
  -9  -6   7      147.08      161.17      9.56 o 
  -8  -6   7     1263.99     1359.71     26.92 o 
  -7  -6   7      265.52      215.06     10.22 o 
  -6  -6   7     1469.44     1401.28     18.16 o 
  -5  -6   7     1130.26     1113.60     31.74 o 
  -4  -6   7        7.84       13.38      7.95 o 
  -3  -6   7      362.34      364.46     17.83 o 
  -2  -6   7     2344.70     2755.31    116.94 o 
  -1  -6   7      409.98      390.99     17.34 o 
   0  -6   7      861.52      880.32     19.10 o 
   1  -6   7     5443.09     6335.09     57.92 o 
   2  -6   7     2603.92     2625.97     90.32 o 
   3  -6   7       29.46       43.86      9.04 o 
   4  -6   7       89.29       94.16      8.63 o 
   5  -6   7       11.80       11.62      7.17 o 
   6  -6   7      239.17      206.62      7.30 o 
   7  -6   7      814.77      726.00     44.05 o 
   8  -6   7     1245.79     1204.48     52.27 o 
   9  -6   7       14.36       13.50      8.79 o 
  10  -6   7       28.26       38.07      9.67 o 
  11  -6   7       20.88       21.46     10.39 o 
  12  -6   7        0.12        6.64     12.32 o 
 -12  -5   7        3.25        5.12     11.40 o 
 -11  -5   7        0.59        3.07      9.82 o 
 -10  -5   7        3.64       11.12      9.03 o 
  -9  -5   7       40.63       37.35      7.57 o 
  -8  -5   7        0.43        6.85      7.97 o 
  -7  -5   7     1468.58     1508.94     57.09 o 
  -6  -5   7     1593.05     1696.06     14.09 o 
  -5  -5   7       59.74       61.82      7.16 o 
  -4  -5   7      638.80      861.92     15.58 o 
  -3  -5   7      141.15      153.12      8.40 o 
  -2  -5   7       71.89       44.88      5.89 o 
  -1  -5   7     2961.32     2973.24    152.33 o 
   0  -5   7      293.39      256.17     22.44 o 
   1  -5   7     3432.87     3491.25    161.02 o 
   2  -5   7      474.56      395.80      9.75 o 
   3  -5   7     3125.94     3114.68    273.87 o 
   4  -5   7       78.25       50.07      8.38 o 
   5  -5   7      646.38      596.75      9.52 o 
   6  -5   7       97.35       93.18      6.18 o 
   7  -5   7     1103.95     1028.61     54.83 o 
   8  -5   7      345.11      323.61     17.43 o 
   9  -5   7       80.01       84.67      8.88 o 
  10  -5   7      643.75      674.31     21.36 o 
  11  -5   7      104.34       98.08     11.08 o 
  12  -5   7       78.99       84.16     12.21 o 
 -13  -4   7       69.10       51.44     14.99 o 
 -12  -4   7      428.72      424.00     14.99 o 
 -11  -4   7      704.00      672.89     14.43 o 
 -10  -4   7      330.94      307.98     11.84 o 
  -9  -4   7        2.87        7.54      9.48 o 
  -8  -4   7       78.11       88.59      9.77 o 
  -7  -4   7       97.89      128.71     13.43 o 
  -6  -4   7      553.39      555.18     11.54 o 
  -5  -4   7      831.63      847.06     13.05 o 
  -4  -4   7     4931.12     5762.25    175.73 o 
  -3  -4   7    15989.13    18570.58    259.75 o 
  -2  -4   7     4999.17     5962.21    205.51 o 
  -1  -4   7      730.15      728.98     88.51 o 
   0  -4   7     3954.57     4424.65    186.23 o 
   1  -4   7      131.27      125.99     15.42 o 
   2  -4   7     2825.99     2761.23     16.69 o 
   3  -4   7      296.33      275.24      8.26 o 
   4  -4   7      227.30      233.73      9.15 o 
   5  -4   7      787.07      818.05     34.37 o 
   6  -4   7      424.75      418.71     19.54 o 
   7  -4   7      327.97      343.15     11.83 o 
   8  -4   7        8.90       18.36      7.81 o 
   9  -4   7       85.88       91.34      8.84 o 
  10  -4   7      120.52      134.87      9.33 o 
  11  -4   7       18.49       32.31     11.38 o 
  12  -4   7        8.72       18.92     12.45 o 
 -13  -3   7       39.17       43.43     14.19 o 
 -12  -3   7      164.21      156.20     13.01 o 
 -11  -3   7        7.13       12.29     11.97 o 
 -10  -3   7        8.84        7.59      8.71 o 
  -9  -3   7       25.66       37.27      8.08 o 
  -8  -3   7       23.93       15.30      6.70 o 
  -7  -3   7      204.44      211.91      8.38 o 
  -6  -3   7      111.85      134.76      7.55 o 
  -5  -3   7       91.37       97.00      7.58 o 
  -4  -3   7      167.49      214.86     11.64 o 
  -3  -3   7     6096.21     7684.25    352.70 o 
  -2  -3   7     5907.49     6596.19    616.96 o 
  -1  -3   7      515.97      520.52     14.89 o 
   0  -3   7       25.84       16.48      7.98 o 
   1  -3   7      422.91      333.72     23.42 o 
   2  -3   7      147.16       92.47      6.87 o 
   3  -3   7      806.26      683.71     26.97 o 
   4  -3   7      751.01      683.09     26.85 o 
   5  -3   7     2443.06     2229.24     76.45 o 
   6  -3   7      411.01      376.46     21.02 o 
   7  -3   7      129.54      152.97      8.20 o 
   8  -3   7      221.04      229.64      8.53 o 
   9  -3   7      917.86      943.67     22.78 o 
  10  -3   7      140.93      171.41     10.23 o 
  11  -3   7      167.91      168.57     11.13 o 
 -13  -2   7      393.79      338.18     13.97 o 
 -12  -2   7        4.60       -3.02     11.55 o 
 -11  -2   7       58.50       71.25      9.55 o 
 -10  -2   7      190.88      184.23     12.71 o 
  -9  -2   7      332.49      323.60     12.73 o 
  -8  -2   7      184.71      181.28      7.98 o 
  -7  -2   7      373.46      398.03      7.82 o 
  -6  -2   7      119.84      122.71      9.30 o 
  -5  -2   7      555.63      576.00     18.89 o 
  -4  -2   7     2959.06     3633.35     23.63 o 
  -3  -2   7      702.42      752.32     26.29 o 
  -2  -2   7     1721.08     2007.80    114.32 o 
  -1  -2   7     2163.10     2174.90     38.54 o 
   0  -2   7      493.01      660.61     39.28 o 
   1  -2   7       10.21        7.33      6.35 o 
   2  -2   7     2384.69     2214.96     21.42 o 
   3  -2   7        8.53       15.14      5.50 o 
   4  -2   7      444.97      424.33      9.92 o 
   5  -2   7       28.54       29.89      7.15 o 
   6  -2   7      130.19      116.38      7.71 o 
   7  -2   7        3.52        5.35      7.64 o 
   8  -2   7        0.05        2.91      8.69 o 
   9  -2   7      141.75      130.11      9.30 o 
  10  -2   7      324.15      343.34     98.65 o 
  11  -2   7      116.36      127.58     14.13 o 
 -13  -1   7       78.30       77.44     11.79 o 
 -12  -1   7       79.67       81.59     13.03 o 
 -11  -1   7       36.71       38.50     10.56 o 
 -10  -1   7     1701.07     1486.45     42.17 o 
  -9  -1   7      169.66      163.30      8.96 o 
  -8  -1   7       21.33       28.95      8.51 o 
  -7  -1   7      741.83      660.11     39.37 o 
  -6  -1   7      137.83      146.91     12.48 o 
  -5  -1   7      709.93      873.86     14.57 o 
  -4  -1   7       12.01       20.60      8.25 o 
  -3  -1   7       78.83       88.04      8.72 o 
  -2  -1   7      199.43      270.50     51.59 o 
  -1  -1   7      536.83      661.24     16.05 o 
   0  -1   7     2354.86     2398.61     53.67 o 
   1  -1   7     2184.65     2181.63     64.77 o 
   2  -1   7      275.78      264.36      8.36 o 
   3  -1   7     1506.34     1338.69     49.22 o 
   4  -1   7     1029.59      926.42     32.65 o 
   5  -1   7     2461.71     2312.24     85.71 o 
   6  -1   7       68.07       64.38      9.24 o 
   7  -1   7      302.28      309.25     10.18 o 
   8  -1   7      921.89      966.51     34.64 o 
   9  -1   7      102.32      120.37     10.48 o 
  10  -1   7      162.27      163.98     11.48 o 
  11  -1   7      241.86      250.31     12.42 o 
 -13   0   7       96.78      112.07     14.36 o 
 -12   0   7        1.71        8.88     13.40 o 
 -11   0   7        9.36        7.67      8.12 o 
 -10   0   7       30.14       23.08     10.09 o 
  -9   0   7      142.52      119.82      9.70 o 
  -8   0   7     3283.95     3079.38     70.81 o 
  -7   0   7       33.66       45.71      8.52 o 
  -6   0   7      726.46      852.60     10.85 o 
  -5   0   7      702.94      974.53     15.58 o 
  -4   0   7      622.50      625.19     11.81 o 
  -3   0   7      808.80     1050.92     16.23 o 
  -2   0   7        9.54        9.76      8.53 o 
  -1   0   7       70.84       65.64      6.45 o 
   0   0   7       12.36       18.26      5.10 o 
   1   0   7      222.51      259.74      7.45 o 
   2   0   7       33.02       34.44      6.66 o 
   3   0   7       12.79       14.75      8.69 o 
   4   0   7        8.30       11.09      8.35 o 
   5   0   7     1430.75     1393.12    112.85 o 
   6   0   7       50.83       66.66      8.01 o 
   7   0   7      509.97      476.57      8.76 o 
   8   0   7      235.28      245.05      9.62 o 
   9   0   7       59.36       52.28     10.20 o 
  10   0   7       45.21       37.01     12.00 o 
  11   0   7      127.97      127.73     13.54 o 
 -13   1   7      440.95      472.98     15.06 o 
 -12   1   7      157.12      157.71     13.11 o 
 -11   1   7      210.15      210.72     20.18 o 
 -10   1   7      101.05      119.20     10.60 o 
  -9   1   7      191.34      168.96     10.34 o 
  -8   1   7      524.02      508.82     19.14 o 
  -7   1   7      731.49      799.75     11.54 o 
  -6   1   7      830.89      975.98     38.73 o 
  -5   1   7     1080.23     1055.00    141.58 o 
  -4   1   7      266.37      393.36     13.08 o 
  -3   1   7      656.66      812.41     14.76 o 
  -2   1   7     2093.44     2284.47     20.36 o 
  -1   1   7     4116.73     4280.19    162.05 o 
   0   1   7     1658.65     1873.55     57.00 o 
   1   1   7    16653.44    16973.47    267.67 o 
   2   1   7       37.48       37.44     13.75 o 
   3   1   7      471.89      463.17     16.63 o 
   4   1   7      144.16      183.44     16.16 o 
   5   1   7        5.79        6.13      6.76 o 
   6   1   7       59.05       57.63      8.42 o 
   7   1   7      444.19      454.51     19.25 o 
   8   1   7      315.62      315.71      9.39 o 
   9   1   7      245.04      237.80     11.44 o 
  10   1   7      454.26      423.70     30.62 o 
 -13   2   7      122.80      127.00     11.06 o 
 -12   2   7     1007.74      981.50     15.03 o 
 -11   2   7      955.42      860.44     56.49 o 
 -10   2   7       54.90       51.23      9.06 o 
  -9   2   7        9.39       35.53     13.79 o 
  -8   2   7       79.35       67.99     13.66 o 
  -7   2   7        2.17        5.59      6.25 o 
  -6   2   7       77.81       67.06      7.33 o 
  -5   2   7       77.68       95.41      7.16 o 
  -4   2   7      300.81      324.35     20.13 o 
  -3   2   7     1170.41     1408.11     70.37 o 
  -2   2   7      131.06      118.21      7.22 o 
  -1   2   7      131.33      154.58     11.06 o 
   0   2   7     1207.02     1197.40     20.39 o 
   1   2   7     2069.46     2113.15     66.61 o 
   2   2   7      223.32      211.04     14.79 o 
   3   2   7       60.90       77.60      5.96 o 
   4   2   7      115.89      107.37      5.86 o 
   5   2   7       24.80       18.05      6.31 o 
   6   2   7        3.90        6.36      6.58 o 
   7   2   7      508.35      482.61     22.95 o 
   8   2   7      542.23      523.92     28.50 o 
   9   2   7       11.04        8.90     37.25 o 
 -13   3   7      464.07      450.89     14.53 o 
 -12   3   7      190.48      189.05     12.81 o 
 -11   3   7      386.20      422.28     18.40 o 
 -10   3   7      165.51      140.98     11.88 o 
  -9   3   7      296.48      248.72     13.96 o 
  -8   3   7      517.83      485.59     15.03 o 
  -7   3   7       15.96       22.61     11.82 o 
  -6   3   7      447.55      347.89     11.04 o 
  -5   3   7      388.19      355.45      8.68 o 
  -4   3   7      745.23      768.42     20.55 o 
  -3   3   7     2925.21     2993.74    125.73 o 
  -2   3   7      865.24      826.99     11.90 o 
  -1   3   7     1080.48     1080.00     49.74 o 
   0   3   7     1379.96     1282.14     31.51 o 
   1   3   7      280.74      256.66     16.45 o 
   2   3   7      356.91      307.90      9.02 o 
   3   3   7      460.03      447.48     38.29 o 
   4   3   7     1058.82     1052.57     70.99 o 
   5   3   7      256.23      252.12     18.48 o 
   6   3   7        8.86       22.26     14.46 o 
   7   3   7      474.36      493.63     15.31 o 
   8   3   7       86.84       95.88     15.17 o 
 -13   4   7      115.52       96.32     14.50 o 
 -12   4   7       98.26      123.98     20.10 o 
 -11   4   7       25.43       31.74     16.08 o 
 -10   4   7       35.96       32.07     14.28 o 
  -9   4   7        2.81        7.44     13.22 o 
  -8   4   7       58.59       60.73     13.88 o 
  -7   4   7        0.02       17.50     13.29 o 
  -6   4   7        6.95       18.11     10.61 o 
  -5   4   7        0.77       -1.88      8.03 o 
  -4   4   7       17.27       29.24      6.39 o 
  -3   4   7      104.37       90.80      6.21 o 
  -2   4   7      370.78      389.34      9.41 o 
  -1   4   7      254.30      261.29     10.58 o 
   0   4   7      307.02      300.41      8.30 o 
   1   4   7      226.00      219.39      8.62 o 
   2   4   7       13.01        9.81      8.52 o 
   3   4   7       68.80       89.79      9.48 o 
   4   4   7       98.12      114.92      8.48 o 
   5   4   7      608.83      591.63     16.46 o 
   6   4   7     1344.48     1344.83     15.35 o 
   7   4   7      291.05      365.54     17.42 o 
   8   4   7       22.43       29.44     17.97 o 
   9   4   7       54.54       65.52     15.59 o 
 -12   5   7       77.62       76.48     15.70 o 
 -11   5   7      376.17      388.46     18.20 o 
 -10   5   7      369.81      358.22     17.14 o 
  -9   5   7       24.70       15.02     10.31 o 
  -8   5   7      240.21      235.12     15.03 o 
  -7   5   7      461.74      423.95     11.29 o 
  -6   5   7      470.23      476.74     22.73 o 
  -5   5   7     1174.29     1089.91     46.82 o 
  -4   5   7      792.00      730.50     15.51 o 
  -3   5   7     1810.08     1899.69     48.66 o 
  -2   5   7      240.66      312.31      8.22 o 
  -1   5   7     1281.09     1345.30     48.76 o 
   0   5   7      688.27      658.04     19.02 o 
   1   5   7       27.30       30.36      7.97 o 
   2   5   7        8.42       15.69      8.84 o 
   3   5   7       89.70      107.09      8.48 o 
   4   5   7      112.83      115.15     13.95 o 
   5   5   7      575.31      610.11     17.38 o 
   6   5   7        7.68       18.36     15.44 o 
   7   5   7        0.75       15.90     13.17 o 
   8   5   7       10.57       13.03     18.08 o 
 -12   6   7       71.12       86.81     15.93 o 
 -11   6   7        1.76       25.59     18.57 o 
 -10   6   7       17.76       15.94     12.24 o 
  -9   6   7       15.12       12.67     13.97 o 
  -8   6   7      318.36      347.53     13.90 o 
  -7   6   7      300.40      286.72     15.60 o 
  -6   6   7        2.72        3.57     13.66 o 
  -5   6   7      279.72      287.42      9.10 o 
  -4   6   7      176.31      184.96      8.38 o 
  -3   6   7     2161.95     2190.71     67.44 o 
  -2   6   7       44.50       52.71      7.35 o 
  -1   6   7       81.70       96.04      7.72 o 
   0   6   7       80.13       81.55      7.48 o 
   1   6   7       51.84       62.61      8.33 o 
   2   6   7       99.35      103.63      9.70 o 
   3   6   7      288.51      293.59     15.66 o 
   4   6   7      763.14      725.48     17.15 o 
   5   6   7      376.70      377.09     13.56 o 
   6   6   7       82.55       96.56     16.84 o 
   7   6   7      291.30      319.54     21.24 o 
   8   6   7      226.05      255.25     23.32 o 
 -11   7   7      188.52      187.71     20.09 o 
 -10   7   7      201.27      195.59     18.71 o 
  -9   7   7       85.52       74.83     14.75 o 
  -8   7   7      541.46      478.23     17.70 o 
  -7   7   7     1509.53     1370.44     16.36 o 
  -6   7   7      136.64      145.84     14.63 o 
  -5   7   7      556.59      550.61     11.74 o 
  -4   7   7       33.10       40.97      8.12 o 
  -3   7   7       38.55       42.51      7.20 o 
  -2   7   7       57.01       47.32      8.00 o 
  -1   7   7      710.79      739.00     19.53 o 
   0   7   7       19.48       24.11      8.52 o 
   1   7   7      344.21      384.30     11.43 o 
   2   7   7        5.98       11.95     10.79 o 
   3   7   7      207.60      218.53     16.65 o 
   4   7   7        1.26        2.08     15.30 o 
   5   7   7       89.31      106.46     13.39 o 
   6   7   7       10.66        9.93     17.74 o 
   7   7   7       30.98       52.90     22.27 o 
 -11   8   7        0.66       -1.62     15.98 o 
 -10   8   7       70.93       76.45     13.69 o 
  -9   8   7      166.75      177.78     15.61 o 
  -8   8   7      746.09      696.39     18.43 o 
  -7   8   7      176.73      186.78     16.98 o 
  -6   8   7      116.22      115.23     16.49 o 
  -5   8   7       92.00       98.03     10.47 o 
  -4   8   7      366.14      336.37      8.50 o 
  -3   8   7      234.59      242.21      8.99 o 
  -2   8   7       69.66       73.73      8.63 o 
  -1   8   7       22.96       18.08      9.21 o 
   0   8   7       83.69       79.91     11.42 o 
   1   8   7     1384.99     1279.65     37.81 o 
   2   8   7      725.73      664.57     22.17 o 
   3   8   7       50.78       59.65     17.19 o 
   4   8   7      309.30      305.38     19.03 o 
   5   8   7      270.89      270.14     18.78 o 
   6   8   7       63.97       68.50     15.32 o 
 -10   9   7      122.76      104.25     17.09 o 
  -9   9   7      395.96      398.73     20.77 o 
  -8   9   7      200.44      163.20     14.20 o 
  -7   9   7       20.65        5.59     16.07 o 
  -6   9   7      113.56       93.99     17.66 o 
  -5   9   7      184.30      190.54     11.74 o 
  -4   9   7        9.44       13.80      9.01 o 
  -3   9   7       79.08       68.45      9.66 o 
  -2   9   7       66.68       79.41      8.95 o 
  -1   9   7      173.73      180.66     10.35 o 
   0   9   7       94.10       89.28     10.16 o 
   1   9   7       29.93       36.16     12.20 o 
   2   9   7        9.87       12.71     18.11 o 
   3   9   7       37.57       52.17     17.50 o 
   4   9   7        1.47        0.69     14.21 o 
   5   9   7       46.82       61.73     19.55 o 
  -9  10   7        1.16       -2.50     22.02 o 
  -8  10   7        6.89       -1.52     20.46 o 
  -7  10   7      132.84      172.64     17.75 o 
  -6  10   7      474.17      501.97     23.65 o 
  -5  10   7      458.82      470.25     11.06 o 
  -4  10   7       18.62       22.02     10.17 o 
  -3  10   7      831.56      879.87     43.38 o 
  -2  10   7      498.12      492.40     11.03 o 
  -1  10   7      162.70      151.18     11.06 o 
   0  10   7      129.26      131.61     11.50 o 
   1  10   7       84.91       74.63     13.23 o 
   2  10   7      170.29      150.32     20.46 o 
   3  10   7      266.26      265.03     19.56 o 
  -7  11   7       30.88       28.14     15.30 o 
  -6  11   7        2.88       -7.07     15.48 o 
  -5  11   7      321.72      328.93     11.80 o 
  -4  11   7       47.72       54.22     11.38 o 
  -3  11   7        3.14       21.85     10.96 o 
  -2  11   7       48.07       58.75     11.61 o 
  -1  11   7        0.01       -3.12     11.47 o 
   0  11   7        8.06       10.12     13.10 o 
   1  11   7       21.82       16.36     19.50 o 
  -4  12   7      247.58      260.99     21.82 o 
  -3  12   7      333.94      355.54     13.84 o 
  -2  12   7       18.21       34.25     12.76 o 
  -1 -17   8      100.58      110.44     16.17 o 
   0 -17   8       10.95       15.26     14.23 o 
   1 -17   8      138.64      137.41     14.37 o 
   2 -17   8       18.99       25.16     12.07 o 
   3 -17   8        0.71        0.62     13.82 o 
   4 -17   8      107.05      130.25     13.23 o 
  -4 -16   8        2.52       15.43     18.68 o 
  -3 -16   8      442.75      424.48     16.97 o 
  -2 -16   8       13.53       20.07     15.13 o 
  -1 -16   8      234.10      234.62     14.79 o 
   0 -16   8      125.03      146.76     13.21 o 
   1 -16   8      342.53      354.48     14.11 o 
   2 -16   8      575.47      605.45     32.38 o 
   3 -16   8      224.16      229.41     17.31 o 
   4 -16   8       87.15      101.01     21.38 o 
   5 -16   8        1.82       -6.27     12.06 o 
   6 -16   8        1.06        4.60     13.98 o 
  -5 -15   8       35.27       28.01     17.70 o 
  -4 -15   8       33.40       34.39     14.35 o 
  -3 -15   8        2.44        6.89     14.32 o 
  -2 -15   8       29.54       15.66     13.59 o 
  -1 -15   8      187.61      170.42     13.23 o 
   0 -15   8      263.25      263.85     12.30 o 
   1 -15   8        7.33       13.84     14.40 o 
   2 -15   8       49.76       49.89     12.08 o 
   3 -15   8      230.41      213.45     20.17 o 
   4 -15   8      155.06      145.80     10.20 o 
   5 -15   8      102.42       72.01     13.10 o 
   6 -15   8      236.46      255.81     11.70 o 
   7 -15   8       66.45       47.19     18.57 o 
  -6 -14   8      240.11      214.91     24.98 o 
  -5 -14   8       13.38       14.39     15.49 o 
  -4 -14   8        9.95       13.46     14.35 o 
  -3 -14   8     1046.92      952.37     39.62 o 
  -2 -14   8      619.58      566.09     31.65 o 
  -1 -14   8      772.13      725.79     32.61 o 
   0 -14   8       68.90       57.76     10.92 o 
   1 -14   8      258.50      226.21     10.99 o 
   2 -14   8       27.87       40.27     11.16 o 
   3 -14   8      166.42      157.04     11.33 o 
   4 -14   8       97.38      125.91     10.98 o 
   5 -14   8      206.63      207.45     12.58 o 
   6 -14   8        1.20       12.45     12.33 o 
   7 -14   8       34.68       41.09     13.58 o 
   8 -14   8        8.91       23.63     13.55 o 
  -8 -13   8       96.67       98.01     13.00 o 
  -7 -13   8       31.31       46.93     15.49 o 
  -6 -13   8      169.87      175.31     22.55 o 
  -5 -13   8        4.53       12.21     14.28 o 
  -4 -13   8      207.98      199.24     12.42 o 
  -3 -13   8     1016.06     1017.56     72.37 o 
  -2 -13   8      237.59      231.18     16.38 o 
  -1 -13   8        8.36        7.89     10.32 o 
   0 -13   8      292.18      293.77     14.59 o 
   1 -13   8      503.01      450.06     10.91 o 
   2 -13   8       47.12       57.93     13.06 o 
   3 -13   8      194.19      181.36     10.66 o 
   4 -13   8      237.61      217.90      9.40 o 
   5 -13   8      791.17      814.64     12.76 o 
   6 -13   8      268.42      262.07     10.02 o 
   7 -13   8       75.19       77.70     11.39 o 
   8 -13   8      101.02       92.36     11.12 o 
   9 -13   8        2.04        2.59     13.79 o 
  -8 -12   8      120.03      129.87     12.85 o 
  -7 -12   8      170.11      183.71     41.97 o 
  -6 -12   8       61.87       66.69     20.51 o 
  -5 -12   8      223.99      195.46     27.35 o 
  -4 -12   8       76.01       71.32     10.82 o 
  -3 -12   8      797.44      706.85     87.84 o 
  -2 -12   8      409.21      327.38     11.99 o 
  -1 -12   8      230.40      209.22      9.94 o 
   0 -12   8        0.90        5.71     13.44 o 
   1 -12   8      823.54      738.11     12.45 o 
   2 -12   8        0.39        9.80      9.38 o 
   3 -12   8      122.84      118.38      8.38 o 
   4 -12   8      423.28      406.13     10.97 o 
   5 -12   8        0.16        8.97      8.44 o 
   6 -12   8        6.42       16.08      8.70 o 
   7 -12   8        1.45        5.41     10.77 o 
   8 -12   8        0.02       18.83      9.83 o 
   9 -12   8        1.15        2.40     13.58 o 
  10 -12   8       57.04       77.10     13.05 o 
  -9 -11   8        9.99       15.22     13.38 o 
  -8 -11   8       58.91       73.03     13.39 o 
  -7 -11   8        1.44        9.73     20.16 o 
  -6 -11   8      231.62      237.91     12.61 o 
  -5 -11   8      784.30      838.63     68.40 o 
  -4 -11   8      809.40      765.88     57.11 o 
  -3 -11   8       52.67       23.03      9.90 o 
  -2 -11   8      138.22      145.60     10.21 o 
  -1 -11   8      214.49      191.86     10.14 o 
   0 -11   8      358.68      313.82     10.49 o 
   1 -11   8      841.82      664.70     11.54 o 
   2 -11   8      375.92      395.38     14.74 o 
   3 -11   8      357.13      351.20     18.40 o 
   4 -11   8     1023.64      979.56     35.46 o 
   5 -11   8     1679.63     1700.85     14.53 o 
   6 -11   8      345.11      326.97     16.87 o 
   7 -11   8      359.72      335.76     13.91 o 
   8 -11   8       70.95       70.07     12.04 o 
   9 -11   8       15.48       12.55     10.76 o 
  10 -11   8       22.39       28.16     11.80 o 
 -10 -10   8        3.41        8.19     12.87 o 
  -9 -10   8      397.93      419.23     19.34 o 
  -8 -10   8        1.46       -1.81     12.36 o 
  -7 -10   8      116.11      122.93     19.60 o 
  -6 -10   8     1150.31     1224.79     59.11 o 
  -5 -10   8       64.81       70.41     10.22 o 
  -4 -10   8      123.53      118.09     10.21 o 
  -3 -10   8      643.80      693.65     20.68 o 
  -2 -10   8       17.38       29.76      9.17 o 
  -1 -10   8     1439.10     1381.93    137.03 o 
   0 -10   8      562.29      487.05     33.11 o 
   1 -10   8       63.90       72.07      7.91 o 
   2 -10   8      132.98      134.63      9.65 o 
   3 -10   8        5.35        5.50      7.27 o 
   4 -10   8      127.94      121.05      7.93 o 
   5 -10   8      559.15      539.67     24.61 o 
   6 -10   8      475.02      451.98      8.29 o 
   7 -10   8      181.13      146.07      8.67 o 
   8 -10   8       53.73       56.18     11.05 o 
   9 -10   8        2.79        9.50     11.87 o 
  10 -10   8       26.20       38.22     11.11 o 
  11 -10   8       75.96       78.67     11.06 o 
 -11  -9   8        1.00       15.22     13.40 o 
 -10  -9   8       56.37       66.35     11.87 o 
  -9  -9   8      184.05      180.32     11.63 o 
  -8  -9   8      648.00      607.81     30.45 o 
  -7  -9   8      342.54      349.44     46.63 o 
  -6  -9   8      626.57      677.24     26.45 o 
  -5  -9   8      212.27      259.53     13.58 o 
  -4  -9   8      198.47      192.66      9.40 o 
  -3  -9   8     2858.70     3045.72     60.97 o 
  -2  -9   8      360.79      374.43     23.52 o 
  -1  -9   8      772.97      860.77     38.40 o 
   0  -9   8     2363.30     2280.36     67.96 o 
   1  -9   8     1454.96     1370.33     26.09 o 
   2  -9   8     3719.97     3542.34    163.20 o 
   3  -9   8     1239.57     1137.08     12.88 o 
   4  -9   8      528.55      470.97     15.62 o 
   5  -9   8       43.77       41.61      7.58 o 
   6  -9   8      185.82      173.23      9.52 o 
   7  -9   8      175.88      183.50     10.23 o 
   8  -9   8      268.39      287.96     14.96 o 
   9  -9   8      289.08      357.36     20.21 o 
  10  -9   8      332.88      336.81     15.26 o 
  11  -9   8       79.70       81.59     11.71 o 
 -11  -8   8      763.73      679.29     16.57 o 
 -10  -8   8      188.46      161.35     20.14 o 
  -9  -8   8        8.03       20.17     11.33 o 
  -8  -8   8       13.97       16.79     11.08 o 
  -7  -8   8      334.74      325.78     11.31 o 
  -6  -8   8        0.41        7.19     13.91 o 
  -5  -8   8       66.43       63.77      9.37 o 
  -4  -8   8      192.58      227.74     15.46 o 
  -3  -8   8       46.99       66.84      8.64 o 
  -2  -8   8       26.59       23.37      8.14 o 
  -1  -8   8      446.16      490.39     10.11 o 
   0  -8   8      406.91      452.05     20.16 o 
   1  -8   8      617.21      669.59     14.20 o 
   2  -8   8        0.24        7.42      8.01 o 
   3  -8   8      354.50      305.96      9.80 o 
   4  -8   8      131.90      127.05     15.82 o 
   5  -8   8     1099.64     1022.87     10.50 o 
   6  -8   8     1475.67     1413.35     12.48 o 
   7  -8   8      158.45      176.31     10.25 o 
   8  -8   8      193.98      196.01      9.10 o 
   9  -8   8      192.40      222.42      9.70 o 
  10  -8   8       12.83       11.55      9.23 o 
  11  -8   8       73.02       90.38     11.60 o 
 -12  -7   8      157.01      124.54     24.24 o 
 -11  -7   8      275.70      214.94     14.43 o 
 -10  -7   8      632.25      610.30     18.34 o 
  -9  -7   8      713.06      722.70     23.19 o 
  -8  -7   8      476.19      502.26     23.93 o 
  -7  -7   8      620.89      591.11     16.52 o 
  -6  -7   8        4.55       21.22     12.50 o 
  -5  -7   8      129.97      125.99     27.99 o 
  -4  -7   8      301.97      326.54      9.54 o 
  -3  -7   8      271.22      287.05      9.17 o 
  -2  -7   8        8.95       18.60      8.35 o 
  -1  -7   8     2244.32     2468.44    149.64 o 
   0  -7   8     2381.70     2551.33    173.18 o 
   1  -7   8     1022.72      931.66     67.52 o 
   2  -7   8     5844.30     5359.16     19.26 o 
   3  -7   8      446.42      432.50      7.48 o 
   4  -7   8      179.35      158.05     15.90 o 
   5  -7   8      710.23      672.45     17.42 o 
   6  -7   8       42.43       49.81      9.14 o 
   7  -7   8      342.55      357.85     17.70 o 
   8  -7   8      464.54      483.55     18.97 o 
   9  -7   8       23.21       24.94      7.36 o 
  10  -7   8      339.08      391.71     11.03 o 
  11  -7   8      107.49      142.46     11.23 o 
 -12  -6   8       32.77       35.36     12.08 o 
 -11  -6   8       86.21       74.46     10.57 o 
 -10  -6   8        3.70        7.83     10.05 o 
  -9  -6   8       32.16       38.59      9.00 o 
  -8  -6   8      407.83      446.18     11.71 o 
  -7  -6   8      334.53      338.27     10.73 o 
  -6  -6   8      825.84      885.45     17.01 o 
  -5  -6   8      239.26      256.48     12.87 o 
  -4  -6   8      164.99      200.29     11.77 o 
  -3  -6   8       18.56       51.70      8.23 o 
  -2  -6   8       68.77       77.07      9.83 o 
  -1  -6   8      158.43      169.61      8.73 o 
   0  -6   8      246.04      279.53     25.17 o 
   1  -6   8       27.97       17.56      6.94 o 
   2  -6   8     1142.91     1350.70     12.59 o 
   3  -6   8      151.91      125.96      7.14 o 
   4  -6   8      260.58      244.32     12.34 o 
   5  -6   8      965.63      970.66     10.36 o 
   6  -6   8       62.61       69.54      6.53 o 
   7  -6   8      410.11      387.59     14.84 o 
   8  -6   8      573.90      514.03     19.59 o 
   9  -6   8      136.99      130.12      8.25 o 
  10  -6   8        9.10       12.16      9.71 o 
  11  -6   8      181.59      181.97     12.06 o 
 -12  -5   8      316.41      290.51     15.37 o 
 -11  -5   8      347.07      333.81     13.12 o 
 -10  -5   8      759.77      751.13     13.88 o 
  -9  -5   8      126.69      135.79     13.19 o 
  -8  -5   8       44.58       60.86     14.20 o 
  -7  -5   8      230.36      245.86     10.73 o 
  -6  -5   8     1123.63     1165.93     17.70 o 
  -5  -5   8      190.95      233.90      8.94 o 
  -4  -5   8      775.74      969.86     11.74 o 
  -3  -5   8     6798.68     8175.56    214.16 o 
  -2  -5   8      613.38      683.04      9.28 o 
  -1  -5   8     2289.10     2857.92     15.66 o 
   0  -5   8     2165.45     2213.28     32.45 o 
   1  -5   8      722.22      795.40     45.94 o 
   2  -5   8       49.89       94.76     13.47 o 
   3  -5   8      654.48      700.63     51.71 o 
   4  -5   8     1093.27     1055.96     12.00 o 
   5  -5   8      383.66      390.40     15.16 o 
   6  -5   8        6.44       11.10      7.46 o 
   7  -5   8      165.69      169.54      8.11 o 
   8  -5   8       11.30       27.65      7.26 o 
   9  -5   8       16.69       16.18      9.18 o 
  10  -5   8      166.37      157.15      9.59 o 
  11  -5   8        0.65       -0.23     11.17 o 
 -12  -4   8      300.42      309.76     14.70 o 
 -11  -4   8      474.48      459.28     20.01 o 
 -10  -4   8        0.07       -0.54      9.15 o 
  -9  -4   8      117.04      107.25      8.59 o 
  -8  -4   8        2.08       -1.31     10.20 o 
  -7  -4   8      973.58     1040.86     23.30 o 
  -6  -4   8       74.21       83.71      9.04 o 
  -5  -4   8      203.07      233.90     12.71 o 
  -4  -4   8      516.86      572.95     23.97 o 
  -3  -4   8     6088.09     7235.67    243.28 o 
  -2  -4   8     1443.34     1667.68     28.06 o 
  -1  -4   8      881.27     1368.99     34.45 o 
   0  -4   8      147.34      126.78     15.14 o 
   1  -4   8      561.01      659.44     57.32 o 
   2  -4   8      968.42      981.86     11.57 o 
   3  -4   8     2831.26     2517.01     14.94 o 
   4  -4   8      940.96      793.07     20.50 o 
   5  -4   8      641.56      577.79     21.21 o 
   6  -4   8       45.53       44.46      7.08 o 
   7  -4   8      300.21      292.22      8.32 o 
   8  -4   8      744.37      738.51     22.22 o 
   9  -4   8       11.65       11.82      8.69 o 
  10  -4   8      641.52      636.15     25.90 o 
  11  -4   8       29.05       33.34     11.24 o 
 -13  -3   8      210.13      172.24     14.01 o 
 -12  -3   8      705.46      701.82     14.51 o 
 -11  -3   8      319.04      280.72     12.24 o 
 -10  -3   8      181.13      171.63     11.38 o 
  -9  -3   8      602.61      597.42     31.02 o 
  -8  -3   8      975.92     1065.23     19.30 o 
  -7  -3   8      748.27      847.52     12.94 o 
  -6  -3   8      616.40      647.27     11.66 o 
  -5  -3   8       33.60       43.68      8.01 o 
  -4  -3   8      241.71      353.31      9.92 o 
  -3  -3   8     2216.15     2665.12     35.72 o 
  -2  -3   8      543.58      638.20     10.19 o 
  -1  -3   8      883.28      894.44    101.93 o 
   0  -3   8      777.19      798.48     60.79 o 
   1  -3   8     2348.49     2178.30     68.65 o 
   2  -3   8       75.61       71.09      6.67 o 
   3  -3   8      210.62      206.57     10.90 o 
   4  -3   8      109.46       88.55      6.30 o 
   5  -3   8      113.27      122.24      6.78 o 
   6  -3   8        0.73       -0.70      7.35 o 
   7  -3   8      108.13       91.16      8.14 o 
   8  -3   8      762.59      752.96     27.29 o 
   9  -3   8      348.46      382.45     15.72 o 
  10  -3   8       23.83       23.25     10.47 o 
  11  -3   8        7.32       18.87     11.65 o 
 -13  -2   8       35.03       20.12     13.73 o 
 -12  -2   8       32.44       17.53     10.44 o 
 -11  -2   8        8.26        7.79     14.45 o 
 -10  -2   8      264.96      225.70     17.31 o 
  -9  -2   8      761.91      621.35     40.36 o 
  -8  -2   8     2542.76     2616.93     52.19 o 
  -7  -2   8       13.35       17.49     13.29 o 
  -6  -2   8       52.16       55.74     10.17 o 
  -5  -2   8       16.18        4.91      7.39 o 
  -4  -2   8      141.94      231.81      9.59 o 
  -3  -2   8     1541.39     1748.51     20.78 o 
  -2  -2   8      142.14      111.60      8.25 o 
  -1  -2   8        4.31       12.32      5.62 o 
   0  -2   8     2497.55     2625.38     63.59 o 
   1  -2   8     1617.40     1503.15     17.73 o 
   2  -2   8     1921.82     1850.43     58.96 o 
   3  -2   8     1967.03     1745.51     49.94 o 
   4  -2   8     1301.72     1159.72     46.34 o 
   5  -2   8     1497.27     1402.63     63.15 o 
   6  -2   8      588.16      558.47     24.36 o 
   7  -2   8      168.56      169.21      9.81 o 
   8  -2   8      356.71      340.95      9.57 o 
   9  -2   8      263.73      229.04     69.54 o 
  10  -2   8       35.50       41.42     13.11 o 
  11  -2   8       58.87       57.03     14.71 o 
 -13  -1   8      168.82      186.06     15.70 o 
 -12  -1   8       81.36       84.47     13.38 o 
 -11  -1   8       43.32       43.98     11.00 o 
 -10  -1   8      555.84      556.63     11.88 o 
  -9  -1   8     2408.77     2236.74     46.79 o 
  -8  -1   8       20.54        7.96      7.25 o 
  -7  -1   8      626.62      711.39     47.71 o 
  -6  -1   8      100.38      121.72     12.39 o 
  -5  -1   8       94.72       91.90      8.64 o 
  -4  -1   8     2809.18     3403.20     22.80 o 
  -3  -1   8       24.43       18.42      7.35 o 
  -2  -1   8      733.97      675.24     30.13 o 
  -1  -1   8     1982.12     2055.74     29.83 o 
   0  -1   8       56.61       51.29      6.16 o 
   1  -1   8       97.33       70.44      5.96 o 
   2  -1   8      246.31      223.25      9.64 o 
   3  -1   8      543.98      578.35     23.93 o 
   4  -1   8      125.48      149.44      7.57 o 
   5  -1   8      187.76      178.96      7.90 o 
   6  -1   8        0.57        4.15      7.69 o 
   7  -1   8       70.14       69.09     10.25 o 
   8  -1   8       33.45       30.54     10.88 o 
   9  -1   8        4.53       13.49      8.72 o 
  10  -1   8       66.05       62.66     11.98 o 
  11  -1   8       21.48       29.47     11.76 o 
 -13   0   8       25.91       22.61     11.77 o 
 -12   0   8       41.24       50.98     13.51 o 
 -11   0   8      197.49      185.41     12.19 o 
 -10   0   8      541.40      447.44     12.95 o 
  -9   0   8       29.78       33.56      9.56 o 
  -8   0   8      154.25      145.62      9.39 o 
  -7   0   8     2619.87     2858.92     15.70 o 
  -6   0   8      864.23      918.27     13.28 o 
  -5   0   8       19.19       31.48     11.38 o 
  -4   0   8       97.88      103.15     11.75 o 
  -3   0   8       34.30       46.43      7.96 o 
  -2   0   8      504.25      533.10     18.41 o 
  -1   0   8     5595.62     6117.88     88.11 o 
   0   0   8     9723.26    10556.60     90.14 o 
   1   0   8      836.86      986.53     15.31 o 
   2   0   8     1203.99     1145.36     35.78 o 
   3   0   8     1897.12     1823.67     60.37 o 
   4   0   8      302.29      292.69     10.01 o 
   5   0   8      377.03      346.73     18.24 o 
   6   0   8        4.26       -0.63      8.25 o 
   7   0   8      205.49      226.83      8.92 o 
   8   0   8      184.96      196.73      9.99 o 
   9   0   8      684.94      705.44     20.32 o 
  10   0   8      534.12      554.22     16.67 o 
 -13   1   8        3.16        1.52     14.12 o 
 -12   1   8     1410.32     1219.36     13.64 o 
 -11   1   8     1848.16     1714.17     13.82 o 
 -10   1   8      256.99      230.66     17.30 o 
  -9   1   8        6.40        9.75      7.34 o 
  -8   1   8        2.47       14.42      7.51 o 
  -7   1   8       22.01       26.42      6.32 o 
  -6   1   8       33.09       50.97      9.12 o 
  -5   1   8       78.10      129.66     12.29 o 
  -4   1   8     3049.04     3294.17     22.29 o 
  -3   1   8      219.58      201.04      9.21 o 
  -2   1   8      225.20      220.69     12.72 o 
  -1   1   8      183.30      220.88      9.29 o 
   0   1   8      932.40     1031.03     16.88 o 
   1   1   8       36.45       20.50      5.39 o 
   2   1   8       45.23       54.99      7.01 o 
   3   1   8       81.31       72.51      6.62 o 
   4   1   8      977.65      927.33     16.39 o 
   5   1   8       38.24       29.68      8.60 o 
   6   1   8       49.89       51.21      7.50 o 
   7   1   8       14.13       16.02      9.99 o 
   8   1   8      413.39      382.30     10.06 o 
   9   1   8      830.15      806.34     14.20 o 
  10   1   8        1.42        7.98     28.29 o 
 -13   2   8      301.49      265.45     14.34 o 
 -12   2   8      497.78      495.78     11.99 o 
 -11   2   8      427.74      427.83     19.60 o 
 -10   2   8       35.46       31.44      9.27 o 
  -9   2   8      109.14      105.70     13.56 o 
  -8   2   8       68.60       57.46      8.90 o 
  -7   2   8      634.48      528.83     16.11 o 
  -6   2   8      562.89      519.68     12.14 o 
  -5   2   8     1257.71     1326.65     62.47 o 
  -4   2   8       24.03       18.80      8.54 o 
  -3   2   8     1508.58     1660.46     19.90 o 
  -2   2   8      919.40      960.35     66.65 o 
  -1   2   8      780.25      817.92     56.63 o 
   0   2   8       60.05       75.83      8.56 o 
   1   2   8      969.04      992.48     56.33 o 
   2   2   8      741.72      732.02     29.71 o 
   3   2   8      421.46      399.79     11.45 o 
   4   2   8     1306.84     1265.78     46.04 o 
   5   2   8      124.94      144.70      7.75 o 
   6   2   8      335.86      356.84      7.99 o 
   7   2   8      212.93      210.94     17.42 o 
   8   2   8      185.72      167.85     28.65 o 
 -13   3   8      903.09      882.33     34.18 o 
 -12   3   8        2.53       17.94     12.99 o 
 -11   3   8       56.50       51.73     12.88 o 
 -10   3   8       27.88       27.84      9.12 o 
  -9   3   8       42.93       52.59      9.83 o 
  -8   3   8      131.27      129.59     16.67 o 
  -7   3   8        9.50        9.28      8.71 o 
  -6   3   8       67.92       62.05      8.74 o 
  -5   3   8       12.21        3.77      7.20 o 
  -4   3   8      190.23      204.47     15.66 o 
  -3   3   8      112.06      124.64      7.39 o 
  -2   3   8        8.85       17.22      8.65 o 
  -1   3   8       46.06       49.80      8.74 o 
   0   3   8      922.07      909.16     13.28 o 
   1   3   8      741.63      711.47     10.28 o 
   2   3   8       32.65       25.05      9.77 o 
   3   3   8        4.86        5.80     10.27 o 
   4   3   8      255.69      250.91     24.52 o 
   5   3   8      636.71      564.26     37.88 o 
   6   3   8       58.62       56.42     14.22 o 
   7   3   8      626.85      688.34     17.79 o 
 -12   4   8       28.63       32.77     12.37 o 
 -11   4   8      202.01      215.32     11.18 o 
 -10   4   8      112.91      133.94     11.45 o 
  -9   4   8      154.18      171.98     13.99 o 
  -8   4   8      565.81      549.18     37.32 o 
  -7   4   8      486.77      490.60     14.48 o 
  -6   4   8     1149.27     1233.40    171.94 o 
  -5   4   8      479.59      482.30     15.62 o 
  -4   4   8     5420.74     5339.13    176.54 o 
  -3   4   8     1656.05     1739.74     12.26 o 
  -2   4   8       12.91       14.97      7.53 o 
  -1   4   8      157.02      158.68      8.41 o 
   0   4   8      761.26      706.90     11.83 o 
   1   4   8      800.96      849.46     13.14 o 
   2   4   8      106.91       84.48     10.57 o 
   3   4   8        2.12        5.86      9.26 o 
   4   4   8      337.18      335.91     14.71 o 
   5   4   8      156.81      154.01     14.59 o 
   6   4   8      191.27      182.63     17.55 o 
   7   4   8       62.91       63.79     13.27 o 
   8   4   8       17.53       34.61     20.88 o 
 -12   5   8       59.80       51.88     12.94 o 
 -11   5   8        0.16        1.21     12.47 o 
 -10   5   8        1.36        0.83     11.96 o 
  -9   5   8      156.14      159.03     15.02 o 
  -8   5   8       16.07       11.78     14.74 o 
  -7   5   8      121.45      126.72     14.58 o 
  -6   5   8      288.72      296.23     13.02 o 
  -5   5   8       77.87       76.31      7.13 o 
  -4   5   8      874.03      896.35     23.77 o 
  -3   5   8      333.38      322.73     11.35 o 
  -2   5   8      179.86      197.28      7.98 o 
  -1   5   8      186.01      182.93      8.10 o 
   0   5   8       69.46       67.08      8.27 o 
   1   5   8       48.42       61.79      7.79 o 
   2   5   8       97.54       95.68      8.92 o 
   3   5   8      260.48      255.46     11.12 o 
   4   5   8      154.09      128.59     12.00 o 
   5   5   8      833.10      842.88     19.17 o 
   6   5   8       47.80       66.41     16.07 o 
   7   5   8      186.68      174.52     18.62 o 
   8   5   8      166.20      173.19     20.66 o 
 -11   6   8      291.23      306.61     18.74 o 
 -10   6   8      694.73      710.73     19.67 o 
  -9   6   8      900.64      895.19     15.21 o 
  -8   6   8      599.05      579.82     14.02 o 
  -7   6   8       94.94      111.93     10.57 o 
  -6   6   8     2325.01     2362.05     79.85 o 
  -5   6   8      426.58      427.15      9.46 o 
  -4   6   8      426.01      445.05     11.03 o 
  -3   6   8       25.60       27.62      7.77 o 
  -2   6   8      706.12      721.33     10.68 o 
  -1   6   8     1140.43     1134.76     39.56 o 
   0   6   8      255.02      279.74     11.36 o 
   1   6   8      146.16      138.04      9.02 o 
   2   6   8      281.12      260.10     10.71 o 
   3   6   8       12.82       13.50     10.29 o 
   4   6   8      358.48      364.20     17.43 o 
   5   6   8        2.57        9.25     12.90 o 
   6   6   8       11.92       26.72     18.58 o 
   7   6   8        4.86       18.49     15.76 o 
 -11   7   8      101.12       85.54     19.80 o 
 -10   7   8       37.27       24.88     14.91 o 
  -9   7   8       51.46       54.78     13.49 o 
  -8   7   8        0.81        6.53     14.17 o 
  -7   7   8      384.39      390.47     14.25 o 
  -6   7   8      767.48      755.95     24.24 o 
  -5   7   8       17.83       23.07      7.78 o 
  -4   7   8      127.82      130.30      8.97 o 
  -3   7   8      371.48      368.12     13.76 o 
  -2   7   8      192.17      187.94     10.27 o 
  -1   7   8      355.69      327.54     13.05 o 
   0   7   8     1560.55     1488.25     40.28 o 
   1   7   8      175.70      162.20     10.23 o 
   2   7   8      149.58      143.46     12.09 o 
   3   7   8      354.49      352.50     16.64 o 
   4   7   8      204.90      226.76     18.29 o 
   5   7   8      152.69      157.42     17.49 o 
   6   7   8      214.82      253.43     21.70 o 
 -10   8   8       41.62       48.76     18.70 o 
  -9   8   8      178.05      189.70     14.60 o 
  -8   8   8      446.39      459.00     16.18 o 
  -7   8   8      574.41      586.45     20.88 o 
  -6   8   8       20.66       17.91      9.30 o 
  -5   8   8       95.51      102.16      9.78 o 
  -4   8   8      766.82      778.81     20.10 o 
  -3   8   8      387.67      422.00      9.88 o 
  -2   8   8      118.95      132.96     12.38 o 
  -1   8   8        6.34       14.32      9.29 o 
   0   8   8       14.51       28.69     10.62 o 
   1   8   8       70.36       74.87     10.73 o 
   2   8   8       36.36       31.26     14.35 o 
   3   8   8      184.61      181.87     13.90 o 
   4   8   8       19.52       37.87     20.43 o 
   5   8   8        3.86       25.59     19.22 o 
  -9   9   8        9.26        4.28     14.73 o 
  -8   9   8       18.71       22.99     12.99 o 
  -7   9   8        3.24        8.66      9.87 o 
  -6   9   8      292.23      296.26     11.23 o 
  -5   9   8      434.93      417.77     10.46 o 
  -4   9   8      844.93      834.57     23.89 o 
  -3   9   8      272.06      280.73     13.81 o 
  -2   9   8      185.59      182.34     10.98 o 
  -1   9   8      403.49      389.72     11.26 o 
   0   9   8       68.96       74.66     11.64 o 
   1   9   8      255.78      223.04     12.40 o 
   2   9   8      224.43      218.58     18.38 o 
   3   9   8       24.82       37.32     18.41 o 
   4   9   8        2.63        3.78     19.49 o 
  -8  10   8        5.58       13.03     13.42 o 
  -7  10   8        1.90       14.48     11.81 o 
  -6  10   8       94.13       95.11     11.56 o 
  -5  10   8      126.35      130.67     11.38 o 
  -4  10   8      269.72      254.55     11.71 o 
  -3  10   8        3.99       15.27     10.12 o 
  -2  10   8        2.26        8.26     10.85 o 
  -1  10   8        0.19        6.89     10.90 o 
   0  10   8        7.21        8.99     13.30 o 
   1  10   8       61.98       79.59     14.71 o 
   2  10   8        3.14        6.97     19.43 o 
  -6  11   8      103.05      113.10     11.31 o 
  -5  11   8      213.89      262.30     12.91 o 
  -4  11   8     1013.16      981.62     30.59 o 
  -3  11   8      157.21      143.30     11.81 o 
  -2  11   8        1.83        3.36     13.34 o 
  -1  11   8       29.08       23.44     13.34 o 
  -1 -17   9       41.93       47.80     15.83 o 
   0 -17   9      245.50      235.88     14.98 o 
   1 -17   9      432.60      451.21     14.85 o 
   2 -17   9       82.17       93.05     14.72 o 
   3 -17   9      205.37      219.46     21.82 o 
   4 -17   9      202.52      222.17     15.33 o 
  -4 -16   9       54.25       49.04     16.94 o 
  -3 -16   9       21.27       19.75     15.22 o 
  -2 -16   9       73.40       66.63     14.15 o 
  -1 -16   9      379.43      372.76     14.91 o 
   0 -16   9        0.42       12.78     13.48 o 
   1 -16   9        5.07       18.09     12.74 o 
   2 -16   9        1.08       12.14     13.66 o 
   3 -16   9       38.68       39.62     12.74 o 
   4 -16   9       22.79       38.28     13.52 o 
   5 -16   9      320.33      351.27     39.54 o 
   6 -16   9        3.76        8.60     14.10 o 
  -5 -15   9      182.03      193.85     15.76 o 
  -4 -15   9        3.51       19.03     15.15 o 
  -3 -15   9      120.03      129.85     13.97 o 
  -2 -15   9      108.16       98.17     13.86 o 
  -1 -15   9      433.88      414.75     12.88 o 
   0 -15   9      590.49      593.60     13.58 o 
   1 -15   9      186.05      211.06     12.42 o 
   2 -15   9      125.77      129.18     10.75 o 
   3 -15   9      636.24      745.37     13.69 o 
   4 -15   9       81.58       69.02     12.31 o 
   5 -15   9       91.96      115.56     13.21 o 
   6 -15   9       95.67      118.01     14.47 o 
   7 -15   9        5.11       15.26     12.13 o 
  -7 -14   9        0.27       -4.07     28.54 o 
  -6 -14   9      250.33      220.02     23.44 o 
  -5 -14   9        1.93        8.73     13.72 o 
  -4 -14   9        7.55       12.62     13.71 o 
  -3 -14   9      154.81      126.63     13.23 o 
  -2 -14   9      151.65      156.15     11.92 o 
  -1 -14   9        0.83        5.32     10.98 o 
   0 -14   9        7.22        2.36     11.04 o 
   1 -14   9       12.51       28.64     11.07 o 
   2 -14   9      198.57      192.67      9.56 o 
   3 -14   9       78.82       53.67     11.83 o 
   4 -14   9      386.96      420.59     12.55 o 
   5 -14   9      377.00      382.86     11.30 o 
   6 -14   9      147.94      175.99     15.16 o 
   7 -14   9       67.02       63.70     11.70 o 
   8 -14   9      148.83      172.23     12.67 o 
  -8 -13   9      108.20      115.98     23.03 o 
  -7 -13   9      578.30      504.66     25.74 o 
  -6 -13   9        9.64        9.52     13.36 o 
  -5 -13   9       64.37       60.02     12.86 o 
  -4 -13   9      351.48      282.99     30.39 o 
  -3 -13   9      542.64      483.33     27.37 o 
  -2 -13   9       65.62       67.15     11.36 o 
  -1 -13   9      848.40      737.97     22.98 o 
   0 -13   9       18.09       12.28     10.40 o 
   1 -13   9      314.00      316.81     10.77 o 
   2 -13   9       57.75       59.02     13.90 o 
   3 -13   9      149.28      137.72      8.30 o 
   4 -13   9       29.38       44.17      9.32 o 
   5 -13   9        4.05       15.94     16.74 o 
   6 -13   9       34.41       37.54     11.14 o 
   7 -13   9        7.84       14.26      8.70 o 
   8 -13   9       80.66       78.48     13.33 o 
   9 -13   9       27.15       36.13     14.03 o 
  -9 -12   9        0.18        8.38     25.80 o 
  -8 -12   9       76.79       88.29     15.65 o 
  -7 -12   9      286.05      305.64     23.02 o 
  -6 -12   9      126.63      120.20     12.57 o 
  -5 -12   9      280.88      265.27     11.89 o 
  -4 -12   9      135.74      154.61     15.87 o 
  -3 -12   9      164.68      147.27     10.95 o 
  -2 -12   9       64.68       56.45      9.68 o 
  -1 -12   9       37.75       39.85      9.48 o 
   0 -12   9      113.91       98.88     12.35 o 
   1 -12   9        4.09        0.56      8.01 o 
   2 -12   9      353.10      305.62      9.07 o 
   3 -12   9      210.72      183.94     10.28 o 
   4 -12   9      257.46      264.13     10.94 o 
   5 -12   9      987.34      995.45     20.59 o 
   6 -12   9      956.08      903.37     12.32 o 
   7 -12   9      114.64      121.48      9.89 o 
   8 -12   9       65.45       74.88     10.78 o 
   9 -12   9       10.61       16.36     14.57 o 
  -9 -11   9      160.95      155.16     13.00 o 
  -8 -11   9      452.51      509.42     73.78 o 
  -7 -11   9        5.32        5.41     16.98 o 
  -6 -11   9       55.52       49.05     11.51 o 
  -5 -11   9      422.90      380.49     24.86 o 
  -4 -11   9      131.79      128.52     15.48 o 
  -3 -11   9       37.63       46.95      9.93 o 
  -2 -11   9      150.07      141.79     10.12 o 
  -1 -11   9      359.22      342.53     13.69 o 
   0 -11   9      296.97      279.79     20.36 o 
   1 -11   9        1.93        3.94      7.27 o 
   2 -11   9       53.83       55.80     10.58 o 
   3 -11   9       79.88       79.54      9.56 o 
   4 -11   9      289.37      253.36     10.08 o 
   5 -11   9      367.81      365.42     11.02 o 
   6 -11   9      135.88      121.73     10.17 o 
   7 -11   9        3.39       -0.31     11.01 o 
   8 -11   9       69.05       73.55     10.35 o 
   9 -11   9       20.44       21.87     12.25 o 
  10 -11   9        0.25        7.32     10.80 o 
 -10 -10   9       17.31       18.87     12.98 o 
  -9 -10   9      173.75      187.00     11.91 o 
  -8 -10   9       69.91       68.68     13.17 o 
  -7 -10   9      366.64      386.12     18.11 o 
  -6 -10   9      677.92      777.28     25.53 o 
  -5 -10   9      546.14      630.84     51.96 o 
  -4 -10   9      517.95      517.86     26.29 o 
  -3 -10   9      457.92      466.72     23.93 o 
  -2 -10   9      298.01      316.43     15.36 o 
  -1 -10   9      219.92      210.65     10.60 o 
   0 -10   9      246.56      241.26     22.39 o 
   1 -10   9     3963.99     3434.25     17.33 o 
   2 -10   9      222.76      189.42      8.05 o 
   3 -10   9     1090.24      992.89     47.85 o 
   4 -10   9     2086.40     1991.44     96.44 o 
   5 -10   9     1156.67     1118.15     11.88 o 
   6 -10   9       21.35       30.36     12.59 o 
   7 -10   9      346.48      327.27      9.65 o 
   8 -10   9        3.08        8.71      9.96 o 
   9 -10   9      134.96      142.74     10.64 o 
  10 -10   9      167.11      167.66     10.53 o 
 -11  -9   9      582.43      603.71     41.00 o 
 -10  -9   9      149.86      159.15     14.08 o 
  -9  -9   9      222.38      192.27     60.90 o 
  -8  -9   9       89.04       99.42     12.69 o 
  -7  -9   9      120.82      148.04     16.22 o 
  -6  -9   9      207.57      218.99     16.29 o 
  -5  -9   9       42.08       50.65     14.15 o 
  -4  -9   9       38.90       51.75      9.12 o 
  -3  -9   9      451.30      415.19     33.76 o 
  -2  -9   9      473.70      466.43     31.39 o 
  -1  -9   9      179.66      190.57      9.47 o 
   0  -9   9       43.38       40.03      7.60 o 
   1  -9   9      406.01      374.97     19.63 o 
   2  -9   9      339.35      283.83     10.26 o 
   3  -9   9      131.16      129.11      9.82 o 
   4  -9   9       29.14       23.34      8.55 o 
   5  -9   9      245.68      246.69     12.00 o 
   6  -9   9       35.29       15.28      9.50 o 
   7  -9   9      762.29      798.04     12.71 o 
   8  -9   9      203.44      238.04     11.39 o 
   9  -9   9       11.29       26.38      9.47 o 
  10  -9   9       77.59       92.39      9.74 o 
 -11  -8   9      803.92      734.57     32.29 o 
 -10  -8   9      333.50      292.38     11.55 o 
  -9  -8   9      373.77      392.66     18.56 o 
  -8  -8   9      341.78      350.50     12.18 o 
  -7  -8   9      566.05      637.23     17.33 o 
  -6  -8   9      541.78      620.10     31.12 o 
  -5  -8   9      229.61      264.16      8.38 o 
  -4  -8   9      465.49      483.30     38.40 o 
  -3  -8   9      200.24      252.07     14.75 o 
  -2  -8   9       22.50       21.64      8.80 o 
  -1  -8   9     1094.84     1175.72     58.79 o 
   0  -8   9     1010.79      964.33     55.60 o 
   1  -8   9     2184.11     2233.59     42.45 o 
   2  -8   9     2684.91     2458.60     53.25 o 
   3  -8   9     1179.24     1121.20     84.21 o 
   4  -8   9      636.17      545.76      9.08 o 
   5  -8   9       84.57       68.96      7.92 o 
   6  -8   9      693.37      662.18     11.47 o 
   7  -8   9      403.36      375.71     20.75 o 
   8  -8   9        2.71        8.35      8.64 o 
   9  -8   9       72.05       79.56      8.39 o 
  10  -8   9       73.18       87.61      9.93 o 
  11  -8   9       68.53       62.64     10.82 o 
 -11  -7   9       70.41       76.68     10.98 o 
 -10  -7   9       26.02       31.97     10.47 o 
  -9  -7   9       40.34       61.33      9.48 o 
  -8  -7   9       44.86       47.34     11.06 o 
  -7  -7   9        8.67        2.96      9.77 o 
  -6  -7   9        0.53        3.87     12.54 o 
  -5  -7   9       91.21       85.13      6.89 o 
  -4  -7   9      632.94      630.81      9.41 o 
  -3  -7   9      483.68      503.89     49.55 o 
  -2  -7   9      161.42      176.42      8.77 o 
  -1  -7   9      123.74      128.99     17.04 o 
   0  -7   9        0.54        8.80      8.06 o 
   1  -7   9        0.34       54.30     10.61 o 
   2  -7   9       23.48       23.49      6.67 o 
   3  -7   9       20.12       19.44      7.16 o 
   4  -7   9      112.37      100.38      9.27 o 
   5  -7   9      159.68      175.03     12.95 o 
   6  -7   9      458.85      450.66     10.71 o 
   7  -7   9       61.52       78.69      8.30 o 
   8  -7   9      182.71      177.16      8.78 o 
   9  -7   9      246.82      278.21     14.43 o 
  10  -7   9      105.85      123.66      8.85 o 
  11  -7   9      156.29      175.44     11.17 o 
 -12  -6   9       25.40       18.86     14.18 o 
 -11  -6   9      360.38      327.65     22.07 o 
 -10  -6   9      206.58      177.43     12.41 o 
  -9  -6   9      373.19      324.87     11.95 o 
  -8  -6   9      991.90      883.10     16.87 o 
  -7  -6   9      287.86      362.92     15.25 o 
  -6  -6   9      332.37      342.54     14.02 o 
  -5  -6   9      621.38      661.08     25.92 o 
  -4  -6   9     2694.86     3088.39     43.02 o 
  -3  -6   9     1341.11     1406.05     10.55 o 
  -2  -6   9        3.70       11.64      7.96 o 
  -1  -6   9       94.14       73.61      6.73 o 
   0  -6   9      877.28      860.33     23.53 o 
   1  -6   9     2041.70     2059.60     44.75 o 
   2  -6   9     1688.45     1337.37     36.22 o 
   3  -6   9      149.08      126.12      8.91 o 
   4  -6   9      274.90      243.08      8.36 o 
   5  -6   9      223.33      234.38      9.99 o 
   6  -6   9      517.85      512.85     17.48 o 
   7  -6   9       97.37      114.55      7.40 o 
   8  -6   9        0.88        1.97      7.30 o 
   9  -6   9        9.33        3.82      9.18 o 
  10  -6   9       63.51       72.40     10.33 o 
  11  -6   9       69.89       78.91     15.78 o 
 -12  -5   9       10.08        6.30     13.69 o 
 -11  -5   9      397.79      387.30     11.65 o 
 -10  -5   9       39.31       28.11      9.68 o 
  -9  -5   9      112.51      101.33      8.93 o 
  -8  -5   9      369.02      368.68     12.92 o 
  -7  -5   9      450.18      542.98     17.10 o 
  -6  -5   9      788.17      820.13     15.90 o 
  -5  -5   9      237.47      288.89      8.05 o 
  -4  -5   9      264.84      293.50     26.38 o 
  -3  -5   9     2059.26     2608.23     81.41 o 
  -2  -5   9      187.55      246.60     10.90 o 
  -1  -5   9      105.82      102.64      7.16 o 
   0  -5   9      959.40     1195.88     30.48 o 
   1  -5   9      372.98      343.15      8.04 o 
   2  -5   9      463.98      461.88     22.97 o 
   3  -5   9       77.95       63.50      7.44 o 
   4  -5   9      792.49      826.42     34.92 o 
   5  -5   9      578.26      592.89     23.91 o 
   6  -5   9      126.15      114.86      6.84 o 
   7  -5   9      654.83      651.57     22.67 o 
   8  -5   9        9.68       10.81      8.59 o 
   9  -5   9      495.87      541.23     29.79 o 
  10  -5   9       82.97      102.81     10.48 o 
  11  -5   9       38.97       51.39     10.75 o 
 -12  -4   9       14.83        9.26     13.68 o 
 -11  -4   9      694.70      617.56     13.73 o 
 -10  -4   9      463.34      403.70     20.35 o 
  -9  -4   9      655.67      663.34     16.53 o 
  -8  -4   9     2075.95     2190.07     43.48 o 
  -7  -4   9     1959.20     2048.13     79.89 o 
  -6  -4   9       47.76       36.42      8.02 o 
  -5  -4   9      774.55      959.13     15.58 o 
  -4  -4   9      116.40      154.62      9.65 o 
  -3  -4   9        3.07        5.28      7.50 o 
  -2  -4   9       20.71       12.05      7.92 o 
  -1  -4   9     2800.24     3020.61    289.84 o 
   0  -4   9      448.82      434.91      7.70 o 
   1  -4   9       86.22       62.01      8.00 o 
   2  -4   9      173.66      195.07     15.43 o 
   3  -4   9      298.26      325.97      7.57 o 
   4  -4   9       28.44       15.01      7.06 o 
   5  -4   9        5.54        8.96      5.77 o 
   6  -4   9       51.85       53.45      6.09 o 
   7  -4   9      277.12      254.70      9.16 o 
   8  -4   9        5.67       12.46      8.31 o 
   9  -4   9      686.45      724.89     28.17 o 
  10  -4   9       26.83       29.74     11.23 o 
  11  -4   9       14.43        9.64     12.36 o 
 -12  -3   9      186.55      176.03     13.72 o 
 -11  -3   9       61.64       61.81     12.40 o 
 -10  -3   9        1.29        6.84      9.01 o 
  -9  -3   9      650.11      563.60     38.22 o 
  -8  -3   9      394.52      412.00     23.59 o 
  -7  -3   9      263.91      265.18     11.32 o 
  -6  -3   9      661.87      708.75     27.07 o 
  -5  -3   9      127.02      138.30      9.13 o 
  -4  -3   9      480.80      506.65     39.30 o 
  -3  -3   9        9.53        3.76      8.13 o 
  -2  -3   9     1356.31     1265.20     10.27 o 
  -1  -3   9      423.44      441.28     13.72 o 
   0  -3   9      774.98      761.18     15.56 o 
   1  -3   9       52.85       56.78      5.27 o 
   2  -3   9     1689.12     1643.99     36.37 o 
   3  -3   9       97.44       89.39      6.21 o 
   4  -3   9     1702.08     1666.33     53.46 o 
   5  -3   9      917.27      854.24     34.67 o 
   6  -3   9      111.79      100.35      8.20 o 
   7  -3   9      590.03      575.76     13.82 o 
   8  -3   9      629.39      623.73     18.55 o 
   9  -3   9        4.73        6.66      9.91 o 
  10  -3   9        8.98        6.62     10.84 o 
 -13  -2   9      134.49      132.54     14.90 o 
 -12  -2   9       89.81       91.74     13.68 o 
 -11  -2   9       98.67      104.27     12.82 o 
 -10  -2   9      776.97      746.84     25.24 o 
  -9  -2   9     2678.56     2707.76     97.89 o 
  -8  -2   9     1871.15     1873.23     57.27 o 
  -7  -2   9      269.56      319.79     13.22 o 
  -6  -2   9       43.24       51.30      9.06 o 
  -5  -2   9      146.38      171.24     12.21 o 
  -4  -2   9      167.66      177.34     10.97 o 
  -3  -2   9     1253.93     1239.68     24.59 o 
  -2  -2   9        5.83        5.21      5.65 o 
  -1  -2   9     1275.50     1308.07     80.77 o 
   0  -2   9       20.19       13.44      5.22 o 
   1  -2   9      102.26      102.16      6.98 o 
   2  -2   9       29.04       35.26      5.30 o 
   3  -2   9      272.53      278.68      7.96 o 
   4  -2   9       47.32       43.28      6.42 o 
   5  -2   9     1521.64     1539.79     55.76 o 
   6  -2   9      629.62      599.42     16.65 o 
   7  -2   9      109.33      101.71      8.80 o 
   8  -2   9       22.22       25.62      9.13 o 
   9  -2   9       90.09       93.85     12.05 o 
  10  -2   9        2.67        9.01     15.29 o 
 -13  -1   9        0.08       -2.08     14.51 o 
 -12  -1   9        0.43       11.15     13.51 o 
 -11  -1   9       94.75       87.16     11.71 o 
 -10  -1   9       43.87       62.33     12.10 o 
  -9  -1   9       53.27       49.46     10.25 o 
  -8  -1   9      205.75      199.94     21.38 o 
  -7  -1   9      104.56      114.49     12.19 o 
  -6  -1   9     1633.53     2014.24     19.21 o 
  -5  -1   9      136.19      133.25      9.98 o 
  -4  -1   9      912.02     1095.14     15.44 o 
  -3  -1   9     2158.33     2181.01     32.77 o 
  -2  -1   9     1161.50     1208.06     28.64 o 
  -1  -1   9      739.80      742.28     26.97 o 
   0  -1   9     2608.17     2486.18     35.18 o 
   1  -1   9     2012.21     1934.66     44.65 o 
   2  -1   9      930.05      886.54     18.57 o 
   3  -1   9      965.09      866.08     10.69 o 
   4  -1   9      217.93      223.81     12.03 o 
   5  -1   9        8.90       15.68      7.69 o 
   6  -1   9      518.44      553.56     46.95 o 
   7  -1   9      344.90      329.69     25.47 o 
   8  -1   9      218.82      223.30      9.96 o 
   9  -1   9      101.36      111.26      9.63 o 
  10  -1   9      407.29      395.90     13.99 o 
 -13   0   9      352.52      357.77     15.51 o 
 -12   0   9     1087.12      995.15     23.93 o 
 -11   0   9     1354.55     1246.96     18.32 o 
 -10   0   9      339.74      322.63     19.36 o 
  -9   0   9        1.71       -0.50      8.47 o 
  -8   0   9      268.18      270.86     10.22 o 
  -7   0   9      404.84      406.08     27.61 o 
  -6   0   9        4.23        7.37     13.07 o 
  -5   0   9      233.74      248.02     10.35 o 
  -4   0   9      750.00      818.98     14.57 o 
  -3   0   9      408.39      493.58     13.47 o 
  -2   0   9      122.36      118.11      9.30 o 
  -1   0   9      199.31      230.25      9.48 o 
   0   0   9       75.54      106.66      7.12 o 
   1   0   9      181.74      169.73      7.43 o 
   2   0   9       40.03       46.69      6.56 o 
   3   0   9      116.30      114.33      7.56 o 
   4   0   9      225.37      200.07      8.28 o 
   5   0   9        6.44       11.65      9.61 o 
   6   0   9        0.61        2.77      8.29 o 
   7   0   9      175.83      184.91      9.85 o 
   8   0   9      157.75      163.00     11.19 o 
   9   0   9       71.63       95.51     12.45 o 
  10   0   9      104.16      113.07     14.62 o 
 -13   1   9       52.84       42.43     14.49 o 
 -12   1   9       65.62       61.39     12.89 o 
 -11   1   9       15.48        9.06     10.55 o 
 -10   1   9       82.60       81.09      8.06 o 
  -9   1   9       15.58       12.14      8.19 o 
  -8   1   9     1349.83     1265.72     96.55 o 
  -7   1   9      154.26      133.19      9.30 o 
  -6   1   9      369.68      361.96      8.69 o 
  -5   1   9      370.85      425.21     14.13 o 
  -4   1   9     3037.55     3433.76     22.57 o 
  -3   1   9      313.91      359.53     12.93 o 
  -2   1   9     1752.01     1813.92     18.34 o 
  -1   1   9     2175.96     2008.77     17.70 o 
   0   1   9        4.71        0.66      6.97 o 
   1   1   9      571.46      543.19      7.13 o 
   2   1   9     1065.37     1054.03     22.60 o 
   3   1   9     1713.03     1647.67     43.35 o 
   4   1   9      961.43      985.05     22.12 o 
   5   1   9      262.65      282.09      8.25 o 
   6   1   9       18.83       14.13      8.02 o 
   7   1   9      244.55      243.40     10.94 o 
   8   1   9      205.10      190.49     10.40 o 
   9   1   9      582.01      524.25     21.26 o 
 -12   2   9      419.43      378.76     15.01 o 
 -11   2   9       25.96       16.20     14.49 o 
 -10   2   9        8.73        7.43     10.42 o 
  -9   2   9      877.74      801.29     24.55 o 
  -8   2   9      349.49      308.64     22.12 o 
  -7   2   9      475.17      504.70     27.67 o 
  -6   2   9      264.12      251.96      7.74 o 
  -5   2   9       89.92       96.75      8.73 o 
  -4   2   9      151.12      173.44     13.36 o 
  -3   2   9       75.18       82.89     12.67 o 
  -2   2   9      378.97      359.76     14.62 o 
  -1   2   9      615.74      604.10     17.86 o 
   0   2   9      231.12      223.16     12.03 o 
   1   2   9      306.08      300.86     16.41 o 
   2   2   9     1036.90      940.69     72.07 o 
   3   2   9        2.14        1.38      8.27 o 
   4   2   9       59.30       49.35      7.70 o 
   5   2   9      131.95      112.80     10.38 o 
   6   2   9      143.28      119.45     14.57 o 
   7   2   9       22.07       22.09     17.53 o 
 -12   3   9       18.11       43.19     10.60 o 
 -11   3   9       88.06       80.86     12.04 o 
 -10   3   9        3.22       15.93     10.75 o 
  -9   3   9       90.48       92.08     10.75 o 
  -8   3   9      290.41      246.39      8.65 o 
  -7   3   9     1244.49     1146.71     44.24 o 
  -6   3   9     1074.39     1093.14    137.55 o 
  -5   3   9      520.49      484.98     31.39 o 
  -4   3   9     1668.58     1570.85     94.02 o 
  -3   3   9     2217.14     2194.59     71.38 o 
  -2   3   9      181.69      190.80      8.42 o 
  -1   3   9      517.80      563.77     22.25 o 
   0   3   9     1446.62     1563.47    143.02 o 
   1   3   9      747.78      759.00     32.27 o 
   2   3   9      721.32      813.28     38.63 o 
   3   3   9      119.58      140.06     18.70 o 
   4   3   9      735.08      709.74     43.92 o 
   5   3   9      205.88      227.12     18.89 o 
   6   3   9      173.85      193.85     12.38 o 
 -12   4   9        8.83       19.47     12.02 o 
 -11   4   9       35.52       38.27     10.04 o 
 -10   4   9       23.18       17.29      9.63 o 
  -9   4   9       74.15       84.86      9.12 o 
  -8   4   9       81.67       72.83      9.34 o 
  -7   4   9       48.76       35.97      9.94 o 
  -6   4   9      176.87      188.83     16.90 o 
  -5   4   9        0.11        5.24      8.63 o 
  -4   4   9      213.33      222.36      7.98 o 
  -3   4   9       29.86       34.08      8.04 o 
  -2   4   9       78.02       76.87      7.82 o 
  -1   4   9      163.24      160.76      8.02 o 
   0   4   9      995.79      988.55     25.01 o 
   1   4   9       44.76       64.65     10.77 o 
   2   4   9        0.95        9.17     10.32 o 
   3   4   9      191.57      171.99      8.62 o 
   4   4   9      359.62      318.30     18.12 o 
   5   4   9       59.56       78.49     15.32 o 
   6   4   9      195.32      193.05     13.73 o 
   7   4   9       33.54       23.33     14.75 o 
 -11   5   9      140.50      146.25     12.94 o 
 -10   5   9      271.17      270.61     17.75 o 
  -9   5   9      420.98      422.61     25.33 o 
  -8   5   9      462.27      441.43     11.58 o 
  -7   5   9      563.54      569.80     14.09 o 
  -6   5   9      642.44      590.26     35.78 o 
  -5   5   9      105.23       94.54      7.72 o 
  -4   5   9       63.39       73.56      7.01 o 
  -3   5   9      280.24      311.27     19.26 o 
  -2   5   9      607.10      629.59     23.73 o 
  -1   5   9     2503.06     2558.08    104.63 o 
   0   5   9      428.27      400.73     10.99 o 
   1   5   9      113.38      107.53      8.82 o 
   2   5   9      375.92      307.63     16.67 o 
   3   5   9       49.78       30.80     10.54 o 
   4   5   9       29.88       48.09     12.14 o 
   5   5   9      277.56      251.54     14.17 o 
   6   5   9      264.30      293.01     20.60 o 
   7   5   9       54.66       62.33     21.37 o 
 -11   6   9        1.13       -2.78     14.19 o 
 -10   6   9       27.10       53.06     13.43 o 
  -9   6   9       61.18       72.50     12.38 o 
  -8   6   9      121.36      131.16     11.66 o 
  -7   6   9     1129.41     1122.09     44.33 o 
  -6   6   9       27.19       30.44      8.43 o 
  -5   6   9      285.08      282.29     12.33 o 
  -4   6   9        6.74       13.85      8.55 o 
  -3   6   9      665.02      654.24     16.45 o 
  -2   6   9      278.54      301.44      9.23 o 
  -1   6   9      995.64     1014.23     22.92 o 
   0   6   9      363.16      336.41     15.64 o 
   1   6   9      848.77      795.54     20.43 o 
   2   6   9      256.44      242.08     11.11 o 
   3   6   9        2.92        4.59     13.23 o 
   4   6   9      128.14      145.06     17.99 o 
   5   6   9      434.60      408.62     18.35 o 
   6   6   9       12.44       34.97     18.99 o 
 -10   7   9       41.42       36.86     12.36 o 
  -9   7   9       43.70       74.10     11.13 o 
  -8   7   9      271.12      293.82     12.21 o 
  -7   7   9      116.77      137.82     11.47 o 
  -6   7   9      261.72      311.43     10.32 o 
  -5   7   9      217.30      242.20     16.13 o 
  -4   7   9      645.29      700.66     12.75 o 
  -3   7   9      319.03      342.75     16.00 o 
  -2   7   9       53.65       49.78      8.77 o 
  -1   7   9      655.28      617.53     10.84 o 
   0   7   9      278.71      264.90     12.85 o 
   1   7   9        0.81        0.35      8.93 o 
   2   7   9       18.52       20.71     11.68 o 
   3   7   9        0.61       11.87     17.18 o 
   4   7   9       84.31       45.42     20.40 o 
   5   7   9        1.93       -1.11     19.01 o 
  -9   8   9       50.79       53.53     17.64 o 
  -8   8   9        0.72        7.09     18.90 o 
  -7   8   9       81.48       88.96     10.49 o 
  -6   8   9      351.65      350.31     13.36 o 
  -5   8   9      299.04      299.77     10.48 o 
  -4   8   9      496.10      511.23     11.82 o 
  -3   8   9      217.56      238.71      9.99 o 
  -2   8   9      568.01      596.84     25.13 o 
  -1   8   9      179.03      207.63     10.50 o 
   0   8   9      291.49      303.60     11.50 o 
   1   8   9       22.93       33.16     11.59 o 
   2   8   9      354.13      398.10     32.42 o 
   3   8   9       88.72       69.97     20.16 o 
   4   8   9       19.97       28.12     19.36 o 
  -8   9   9      100.17       81.27     11.92 o 
  -7   9   9       33.06       34.57     12.00 o 
  -6   9   9      260.93      259.98     11.93 o 
  -5   9   9      403.12      452.54     12.24 o 
  -4   9   9      210.06      221.75     11.25 o 
  -3   9   9       81.97       89.28     10.57 o 
  -2   9   9      135.17      127.39     11.26 o 
  -1   9   9        2.71       14.09     11.91 o 
   0   9   9       41.75       57.42     11.78 o 
   1   9   9       53.26       85.01     13.26 o 
   2   9   9       65.58       82.77     15.73 o 
  -6  10   9       64.57       55.20     12.31 o 
  -5  10   9      364.80      347.25     27.39 o 
  -4  10   9      160.53      165.34     12.30 o 
  -3  10   9      172.85      176.25     12.07 o 
  -2  10   9       25.86       23.22     12.01 o 
  -1  10   9       31.60       26.48     12.98 o 
   0  10   9      254.02      231.92     14.27 o 
  -1 -17  10       42.47       50.42     15.32 o 
   0 -17  10       50.84       72.58     14.38 o 
   1 -17  10       90.76       78.25     14.74 o 
   2 -17  10       39.70       41.51     13.73 o 
   3 -17  10       70.51       72.11     15.34 o 
  -4 -16  10       49.79       68.20     16.36 o 
  -3 -16  10       72.53       72.67     15.46 o 
  -2 -16  10      105.57      106.31     13.41 o 
  -1 -16  10      102.16       88.63     12.71 o 
   0 -16  10      221.24      222.04     14.11 o 
   1 -16  10      245.82      236.63     14.24 o 
   2 -16  10      614.74      652.70     14.78 o 
   3 -16  10       53.65       58.85     12.61 o 
   4 -16  10      307.30      305.04     15.01 o 
   5 -16  10        2.85        1.74     11.55 o 
   6 -16  10        5.51       12.06     21.58 o 
  -5 -15  10       66.15       60.89     16.76 o 
  -4 -15  10      130.17      124.64     15.48 o 
  -3 -15  10      193.43      202.07     13.46 o 
  -2 -15  10       11.67       10.45     12.43 o 
  -1 -15  10        3.99       -1.00     12.49 o 
   0 -15  10       57.15       68.24     11.84 o 
   1 -15  10      114.90      130.35     12.32 o 
   2 -15  10       64.28       79.31     12.65 o 
   3 -15  10       17.10       34.52      9.81 o 
   4 -15  10        3.35       10.66     12.92 o 
   5 -15  10      225.54      245.85     10.41 o 
   6 -15  10       21.48       26.66     12.22 o 
   7 -15  10      546.05      637.30     14.06 o 
  -7 -14  10      242.93      205.68     24.11 o 
  -6 -14  10      428.58      398.57     17.38 o 
  -5 -14  10      192.44      175.90     25.30 o 
  -4 -14  10      619.36      655.34     58.29 o 
  -3 -14  10      159.24      185.21     13.21 o 
  -2 -14  10      575.72      536.61     13.81 o 
  -1 -14  10       55.41       56.04     10.09 o 
   0 -14  10      176.21      177.62     12.27 o 
   1 -14  10        4.51       -5.02      9.09 o 
   2 -14  10        1.02        9.39     11.05 o 
   3 -14  10      175.41      206.47     12.00 o 
   4 -14  10       16.11       13.05     12.14 o 
   5 -14  10      225.08      244.18     13.48 o 
   6 -14  10        0.95        8.95     12.89 o 
   7 -14  10       23.19       45.57     13.36 o 
   8 -14  10      100.22      101.72     12.66 o 
  -8 -13  10        0.78       14.13     16.02 o 
  -7 -13  10      161.39      172.21     21.53 o 
  -6 -13  10      625.23      601.66     80.69 o 
  -5 -13  10      239.53      230.49     29.85 o 
  -4 -13  10      448.63      403.17     39.83 o 
  -3 -13  10      239.27      214.58     13.69 o 
  -2 -13  10       61.77       72.47      8.91 o 
  -1 -13  10       52.17       49.79     10.88 o 
   0 -13  10      124.30      110.87     10.02 o 
   1 -13  10       25.07       21.81      9.63 o 
   2 -13  10        4.15       14.57      8.98 o 
   3 -13  10        7.55        9.64      8.80 o 
   4 -13  10      163.83      178.97     17.57 o 
   5 -13  10      903.19      935.98     49.34 o 
   6 -13  10      114.17      128.74     11.49 o 
   7 -13  10      400.53      381.75     12.44 o 
   8 -13  10      176.34      196.38     20.93 o 
  -8 -12  10      133.53      135.83     14.27 o 
  -7 -12  10      651.31      587.59     22.29 o 
  -6 -12  10       49.56       49.95     12.97 o 
  -5 -12  10       70.01       78.43     11.55 o 
  -4 -12  10      344.60      328.31     38.37 o 
  -3 -12  10       12.91       19.44     10.00 o 
  -2 -12  10       30.58       27.93      9.80 o 
  -1 -12  10       34.14       30.30     10.22 o 
   0 -12  10       95.89       86.21      9.87 o 
   1 -12  10        8.95       13.12      8.57 o 
   2 -12  10       95.64       83.12     10.17 o 
   3 -12  10      305.90      334.05     37.67 o 
   4 -12  10      529.50      567.44     10.09 o 
   5 -12  10       15.61       24.42      8.88 o 
   6 -12  10      172.24      201.35     10.82 o 
   7 -12  10        6.57       14.72      8.50 o 
   8 -12  10       21.15       43.12     13.85 o 
   9 -12  10       78.19       90.48     12.41 o 
  -9 -11  10      132.51      162.94     20.52 o 
  -8 -11  10      166.60      184.28     11.77 o 
  -7 -11  10        2.67       16.37     16.37 o 
  -6 -11  10      255.66      264.33     12.02 o 
  -5 -11  10      480.25      469.28     26.09 o 
  -4 -11  10      873.76      839.99     33.23 o 
  -3 -11  10      330.33      319.82     23.02 o 
  -2 -11  10        2.12       14.23      9.74 o 
  -1 -11  10      153.41      126.88     16.99 o 
   0 -11  10      507.45      473.19     11.37 o 
   1 -11  10      287.41      265.12      8.57 o 
   2 -11  10     1056.63      920.23     56.40 o 
   3 -11  10      657.31      636.90     12.07 o 
   4 -11  10     1020.26      988.57     17.54 o 
   5 -11  10      824.54      837.95     20.32 o 
   6 -11  10      276.38      271.41     17.31 o 
   7 -11  10       98.77      112.07     11.45 o 
   8 -11  10       61.70       65.27     18.61 o 
   9 -11  10       47.69       61.15     11.55 o 
 -10 -10  10      198.44      176.55     16.31 o 
  -9 -10  10      131.76      124.37     14.33 o 
  -8 -10  10      948.17     1004.10     56.54 o 
  -7 -10  10      573.26      601.10     19.21 o 
  -6 -10  10      231.09      223.94     12.63 o 
  -5 -10  10       13.35       18.23     11.03 o 
  -4 -10  10      246.59      218.36     12.60 o 
  -3 -10  10     1718.11     1687.20     79.04 o 
  -2 -10  10      213.03      198.45      8.93 o 
  -1 -10  10       27.31       28.36      7.75 o 
   0 -10  10      213.95      213.59     28.02 o 
   1 -10  10       44.22       33.35      9.01 o 
   2 -10  10      191.29      192.01      9.75 o 
   3 -10  10       21.29       26.89      7.31 o 
   4 -10  10       19.65       26.38      7.81 o 
   5 -10  10        2.96       17.15      9.29 o 
   6 -10  10       81.66       62.28      8.81 o 
   7 -10  10       56.21       45.27      9.35 o 
   8 -10  10       51.83       35.77     11.62 o 
   9 -10  10       13.04       17.87      9.57 o 
  10 -10  10      144.43      211.14     10.62 o 
 -10  -9  10       49.79       51.70     11.83 o 
  -9  -9  10       58.18       66.72     13.07 o 
  -8  -9  10      366.53      414.81     14.96 o 
  -7  -9  10      801.25      853.13     17.97 o 
  -6  -9  10     1091.57     1187.63     28.29 o 
  -5  -9  10      154.67      193.40     12.63 o 
  -4  -9  10      255.75      339.41     10.44 o 
  -3  -9  10     2096.91     2126.68    120.34 o 
  -2  -9  10     1739.06     1902.34     75.36 o 
  -1  -9  10      388.74      393.52     42.48 o 
   0  -9  10        9.91       11.09      8.85 o 
   1  -9  10     1999.06     2267.63     57.62 o 
   2  -9  10       41.51       36.14      7.49 o 
   3  -9  10      458.62      398.83     22.26 o 
   4  -9  10      113.10      101.86      7.01 o 
   5  -9  10      210.21      202.95     10.71 o 
   6  -9  10        2.13        3.28      8.45 o 
   7  -9  10      202.84      227.07     20.31 o 
   8  -9  10      112.55      101.48      9.41 o 
   9  -9  10      274.55      271.75     14.48 o 
  10  -9  10       78.04       83.03     11.36 o 
 -11  -8  10      356.31      343.24     13.64 o 
 -10  -8  10      369.26      324.26     11.71 o 
  -9  -8  10      101.15      112.23     11.63 o 
  -8  -8  10       29.50       47.40     10.88 o 
  -7  -8  10      295.80      321.51     16.81 o 
  -6  -8  10      125.09      132.30     14.02 o 
  -5  -8  10      168.91      184.99      9.85 o 
  -4  -8  10      106.27      123.46      9.97 o 
  -3  -8  10      422.49      484.37     16.71 o 
  -2  -8  10       73.76       82.83      9.25 o 
  -1  -8  10      145.22      168.40      8.96 o 
   0  -8  10      246.64      268.78     10.38 o 
   1  -8  10       98.83       82.57      9.57 o 
   2  -8  10        7.28       13.80      7.41 o 
   3  -8  10       12.40       11.68      7.19 o 
   4  -8  10       18.73       28.25     13.54 o 
   5  -8  10        1.29        2.20      7.43 o 
   6  -8  10       22.88       21.40      8.70 o 
   7  -8  10      963.49      991.71     27.61 o 
   8  -8  10      103.62      119.53      8.40 o 
   9  -8  10       87.51      103.06      9.53 o 
  10  -8  10      113.93      130.83     11.82 o 
 -11  -7  10        1.94        1.83     13.53 o 
 -10  -7  10       24.62       16.73     12.69 o 
  -9  -7  10      643.98      560.47     17.56 o 
  -8  -7  10      101.89       83.31     58.35 o 
  -7  -7  10      790.73      842.47     17.19 o 
  -6  -7  10     1752.19     2002.70     26.06 o 
  -5  -7  10     1117.05     1293.32     25.28 o 
  -4  -7  10     4225.92     4634.80    290.51 o 
  -3  -7  10        8.17        5.79      7.49 o 
  -2  -7  10       49.36       52.91      7.00 o 
  -1  -7  10     1283.72     1391.97     35.44 o 
   0  -7  10     1560.56     1539.16    124.48 o 
   1  -7  10     1192.16     1135.29     38.63 o 
   2  -7  10       70.35       60.52      9.18 o 
   3  -7  10      238.46      241.15      9.51 o 
   4  -7  10      589.34      558.38     10.53 o 
   5  -7  10      649.98      614.07      8.53 o 
   6  -7  10      149.45      133.25      8.15 o 
   7  -7  10      131.02      116.86      7.70 o 
   8  -7  10        7.67       12.60      7.30 o 
   9  -7  10       71.39       89.14     10.23 o 
  10  -7  10       73.31       60.62     11.71 o 
 -12  -6  10      365.17      350.36     13.24 o 
 -11  -6  10        1.28       -0.91     10.94 o 
 -10  -6  10        0.35        2.43      9.36 o 
  -9  -6  10      110.75      113.00     12.08 o 
  -8  -6  10      424.64      449.50     12.59 o 
  -7  -6  10      520.45      492.11     14.66 o 
  -6  -6  10      291.87      304.25     14.86 o 
  -5  -6  10     1884.94     2131.35     17.95 o 
  -4  -6  10      348.52      401.97     12.55 o 
  -3  -6  10       33.55       54.06      8.50 o 
  -2  -6  10      651.75      686.10     17.08 o 
  -1  -6  10        0.70        9.06     11.24 o 
   0  -6  10      466.61      475.64     41.65 o 
   1  -6  10      432.55      380.14      8.48 o 
   2  -6  10      629.58      627.70     42.27 o 
   3  -6  10      161.10      134.59      7.94 o 
   4  -6  10      294.70      277.07      8.34 o 
   5  -6  10      792.17      798.84     47.51 o 
   6  -6  10        1.60        4.16      7.71 o 
   7  -6  10      624.29      698.52     22.15 o 
   8  -6  10      320.70      340.12      8.77 o 
   9  -6  10      421.89      460.94     18.04 o 
  10  -6  10        6.46       13.29     10.83 o 
 -12  -5  10       19.63       12.14     13.85 o 
 -11  -5  10       64.79       56.58     10.89 o 
 -10  -5  10      270.91      225.62     12.08 o 
  -9  -5  10       87.55       76.74      7.96 o 
  -8  -5  10     1032.07     1067.76     34.31 o 
  -7  -5  10      390.84      439.71      9.88 o 
  -6  -5  10     6708.41     7114.92     29.74 o 
  -5  -5  10      946.84     1065.98     37.95 o 
  -4  -5  10      954.05     1171.88     26.22 o 
  -3  -5  10      153.56      162.36     11.91 o 
  -2  -5  10     1388.67     1452.22     97.26 o 
  -1  -5  10       50.74       30.54      7.85 o 
   0  -5  10       56.87       71.31      8.18 o 
   1  -5  10     2124.08     2027.48    162.93 o 
   2  -5  10      182.06      139.51     14.53 o 
   3  -5  10       34.93       37.30      9.15 o 
   4  -5  10      308.11      298.74     15.70 o 
   5  -5  10      192.43      201.37      8.26 o 
   6  -5  10      319.55      321.58     11.63 o 
   7  -5  10      116.14      131.57      8.79 o 
   8  -5  10      120.30      141.19      8.99 o 
   9  -5  10       95.21      104.27     11.28 o 
  10  -5  10       78.64       90.55     10.04 o 
 -12  -4  10       14.44       21.04     14.16 o 
 -11  -4  10       63.51       69.30     12.15 o 
 -10  -4  10      183.69      156.70      9.78 o 
  -9  -4  10        9.50       10.27      9.01 o 
  -8  -4  10       11.74       18.99      9.02 o 
  -7  -4  10        7.59       15.26     10.43 o 
  -6  -4  10     2625.47     2900.75    142.06 o 
  -5  -4  10      507.89      573.11     14.02 o 
  -4  -4  10      988.34     1083.20    113.03 o 
  -3  -4  10     1407.42     1721.60     12.42 o 
  -2  -4  10       30.49       44.57     12.49 o 
  -1  -4  10     1886.69     2090.50    160.38 o 
   0  -4  10      218.78      209.39     24.23 o 
   1  -4  10      508.93      487.00     21.28 o 
   2  -4  10      215.68      224.50      7.53 o 
   3  -4  10     1358.56     1387.10     37.87 o 
   4  -4  10      391.10      397.80      8.40 o 
   5  -4  10      430.58      431.62      7.86 o 
   6  -4  10      111.04      126.95      8.38 o 
   7  -4  10     1052.13     1042.41     25.46 o 
   8  -4  10        6.15       22.73     11.23 o 
   9  -4  10       83.33      106.65     10.03 o 
  10  -4  10       53.57       59.45     11.38 o 
 -12  -3  10      298.08      286.53     15.09 o 
 -11  -3  10      240.83      200.29     12.47 o 
 -10  -3  10      404.51      335.85     12.21 o 
  -9  -3  10     1499.31     1327.35     13.89 o 
  -8  -3  10     2094.27     2017.64     18.34 o 
  -7  -3  10      233.21      242.22     12.28 o 
  -6  -3  10       92.16      111.46     11.30 o 
  -5  -3  10      861.09      824.91     12.59 o 
  -4  -3  10      842.55      907.47     65.23 o 
  -3  -3  10        2.32        5.73      6.46 o 
  -2  -3  10      353.18      444.39      9.38 o 
  -1  -3  10      277.85      305.15     13.71 o 
   0  -3  10     1180.04     1260.55     28.53 o 
   1  -3  10      431.06      415.05      7.75 o 
   2  -3  10      197.61      209.91      7.36 o 
   3  -3  10     2800.64     2753.29     71.85 o 
   4  -3  10      528.48      523.49      7.90 o 
   5  -3  10        0.84       -4.14      7.61 o 
   6  -3  10       10.59        9.07      8.20 o 
   7  -3  10       92.00      107.63      8.86 o 
   8  -3  10        2.07        9.58      9.59 o 
   9  -3  10       42.22       52.51      9.36 o 
  10  -3  10       68.74       39.24     19.55 o 
 -12  -2  10        0.41       12.18     13.25 o 
 -11  -2  10       18.48       38.48     16.18 o 
 -10  -2  10        3.75        5.92     11.06 o 
  -9  -2  10        8.46        8.89      8.91 o 
  -8  -2  10      130.44      124.61      8.23 o 
  -7  -2  10        4.52       14.67     13.13 o 
  -6  -2  10      755.28      925.07     15.72 o 
  -5  -2  10       44.32       66.84     12.91 o 
  -4  -2  10      312.21      363.55     11.49 o 
  -3  -2  10     1159.45     1380.90     39.05 o 
  -2  -2  10      800.74      802.01     23.63 o 
  -1  -2  10     1237.85     1322.75     13.67 o 
   0  -2  10      846.31      817.13     22.77 o 
   1  -2  10     1546.69     1508.25     21.53 o 
   2  -2  10      539.23      535.49      8.74 o 
   3  -2  10      516.14      546.13     13.90 o 
   4  -2  10      799.27      784.97     28.36 o 
   5  -2  10      283.13      263.26      8.63 o 
   6  -2  10       11.22       11.89      7.28 o 
   7  -2  10      241.18      244.20     11.03 o 
   8  -2  10        8.64       14.51     12.10 o 
   9  -2  10      549.59      552.51     14.71 o 
  10  -2  10       62.78       68.42     13.29 o 
 -12  -1  10       48.88       57.50     14.21 o 
 -11  -1  10      382.84      360.98     15.14 o 
 -10  -1  10      856.69      823.14     13.68 o 
  -9  -1  10      442.66      408.19     10.23 o 
  -8  -1  10       30.89       33.48      9.74 o 
  -7  -1  10      323.05      354.30     14.96 o 
  -6  -1  10        5.64       11.96     12.81 o 
  -5  -1  10       74.44       68.15      9.38 o 
  -4  -1  10     1194.55     1543.13     17.61 o 
  -3  -1  10      237.34      246.03     10.31 o 
  -2  -1  10      828.17      915.58     34.04 o 
  -1  -1  10       97.20      116.33      7.61 o 
   0  -1  10       46.38       45.95      6.75 o 
   1  -1  10     1673.34     1707.59     17.92 o 
   2  -1  10        2.96       12.63      6.29 o 
   3  -1  10      457.16      434.93     16.12 o 
   4  -1  10      450.98      443.57      8.77 o 
   5  -1  10        7.41       19.42      8.24 o 
   6  -1  10       98.18      112.62     10.22 o 
   7  -1  10      250.43      250.74     12.02 o 
   8  -1  10        1.62        7.40     10.13 o 
   9  -1  10       36.84       32.45     12.43 o 
 -12   0  10       75.46       81.19     13.53 o 
 -11   0  10        4.97        5.59     12.79 o 
 -10   0  10        3.07        1.15      9.59 o 
  -9   0  10       22.22       11.56      8.46 o 
  -8   0  10       88.77       81.51      9.25 o 
  -7   0  10     1226.40     1172.11     42.50 o 
  -6   0  10      338.27      389.42     13.47 o 
  -5   0  10      405.17      520.47     13.74 o 
  -4   0  10      470.53      538.54     14.25 o 
  -3   0  10      392.36      387.43     13.33 o 
  -2   0  10     2201.43     2269.29    167.13 o 
  -1   0  10     2910.51     3044.02     57.60 o 
   0   0  10     1090.41     1061.26     10.08 o 
   1   0  10      121.59      121.33      6.86 o 
   2   0  10      201.81      196.89      7.97 o 
   3   0  10     1175.06     1083.88     17.56 o 
   4   0  10      360.26      342.02     10.75 o 
   5   0  10      149.08      142.88      9.03 o 
   6   0  10      100.14       95.18      9.57 o 
   7   0  10      317.28      280.72      9.59 o 
   8   0  10      224.67      195.94     11.96 o 
   9   0  10      106.02       92.72     13.70 o 
 -12   1  10      162.75      186.73     11.59 o 
 -11   1  10        8.99       14.19     10.78 o 
 -10   1  10       75.14       83.99     11.62 o 
  -9   1  10       37.06       27.12     11.35 o 
  -8   1  10     1454.01     1358.76     39.62 o 
  -7   1  10      465.95      415.24     28.63 o 
  -6   1  10       65.59       73.90      9.40 o 
  -5   1  10      822.60      828.13     12.73 o 
  -4   1  10      627.99      739.83     14.76 o 
  -3   1  10      251.83      295.97     14.05 o 
  -2   1  10     2000.97     2000.13     19.67 o 
  -1   1  10      424.73      438.89     14.47 o 
   0   1  10      112.17      112.06      8.94 o 
   1   1  10      949.39      869.21     30.19 o 
   2   1  10      129.77      116.10      7.86 o 
   3   1  10        3.38        6.16     10.00 o 
   4   1  10      188.00      185.18      8.67 o 
   5   1  10      384.22      342.35     11.32 o 
   6   1  10       93.20       76.04     10.59 o 
   7   1  10       41.30       65.39     12.28 o 
   8   1  10      188.48      180.42     19.89 o 
   9   1  10       32.09       24.38     22.70 o 
 -12   2  10        3.91       15.65     11.49 o 
 -11   2  10        1.11       14.40     12.61 o 
 -10   2  10       22.15       22.94     10.75 o 
  -9   2  10      271.33      223.51     10.58 o 
  -8   2  10      258.05      246.52      8.76 o 
  -7   2  10      331.96      284.52      8.93 o 
  -6   2  10      285.43      277.46     16.23 o 
  -5   2  10      629.91      646.30     33.42 o 
  -4   2  10     1148.42     1271.42     16.55 o 
  -3   2  10     1305.91     1457.96     18.66 o 
  -2   2  10      639.43      655.52     15.67 o 
  -1   2  10       69.71       64.55      9.20 o 
   0   2  10      281.31      318.95     10.24 o 
   1   2  10     9794.45     9566.36    151.41 o 
   2   2  10       79.17       89.76     10.25 o 
   3   2  10      695.04      692.08     22.11 o 
   4   2  10      680.27      628.96     14.32 o 
   5   2  10      373.45      346.68     14.71 o 
   6   2  10      232.58      217.47     23.25 o 
   7   2  10       76.75       69.57     28.10 o 
 -12   3  10      186.29      188.99     38.65 o 
 -11   3  10       29.35       32.50     11.68 o 
 -10   3  10       14.59        4.74     10.83 o 
  -9   3  10       31.50       30.33      7.90 o 
  -8   3  10       14.16       16.04      8.78 o 
  -7   3  10        5.01       10.07      8.38 o 
  -6   3  10      336.26      348.78     59.59 o 
  -5   3  10      268.24      273.37      9.92 o 
  -4   3  10        1.94        7.07      9.20 o 
  -3   3  10     1506.94     1469.23     34.87 o 
  -2   3  10      148.79      145.10     10.24 o 
  -1   3  10      454.41      423.97     13.50 o 
   0   3  10      440.57      425.27     11.63 o 
   1   3  10      224.70      226.88     10.78 o 
   2   3  10      105.90       97.26     11.29 o 
   3   3  10       33.12       29.48     10.40 o 
   4   3  10      361.67      335.91     12.47 o 
   5   3  10      163.76      172.35     13.84 o 
   6   3  10       37.66       50.85     35.98 o 
 -11   4  10      264.31      259.28     13.24 o 
 -10   4  10      177.28      188.36     11.64 o 
  -9   4  10      599.40      548.35     15.35 o 
  -8   4  10      123.29      102.26     13.97 o 
  -7   4  10       16.84       20.04     10.69 o 
  -6   4  10      519.57      434.58     21.95 o 
  -5   4  10      560.49      553.89     11.44 o 
  -4   4  10        2.77       -2.61      8.58 o 
  -3   4  10       58.40       56.65     12.24 o 
  -2   4  10      571.00      583.07     11.86 o 
  -1   4  10     1789.56     1738.55     26.54 o 
   0   4  10      564.45      534.31      9.94 o 
   1   4  10      406.67      381.00      9.89 o 
   2   4  10      422.27      376.59     12.44 o 
   3   4  10      873.98      803.54     29.06 o 
   4   4  10      164.61      161.71     12.07 o 
   5   4  10       14.83       25.89     17.86 o 
   6   4  10       80.04       99.11     19.56 o 
 -11   5  10       72.84       71.12     12.08 o 
 -10   5  10        1.53        4.50     11.60 o 
  -9   5  10        5.62        6.35     16.23 o 
  -8   5  10       57.21       65.42     11.57 o 
  -7   5  10        5.03        5.17      9.85 o 
  -6   5  10      166.38      152.02      9.65 o 
  -5   5  10      109.50      109.75      8.14 o 
  -4   5  10       15.25       12.65      8.59 o 
  -3   5  10       44.25       46.54      7.51 o 
  -2   5  10      231.51      233.92      9.28 o 
  -1   5  10      182.83      153.59      9.02 o 
   0   5  10      186.92      183.95      9.36 o 
   1   5  10      195.32      176.76      9.72 o 
   2   5  10       58.59       43.36     10.39 o 
   3   5  10      101.24       92.65     11.61 o 
   4   5  10      286.20      269.53     13.99 o 
   5   5  10        9.60       -2.55     17.13 o 
   6   5  10      135.50      119.53     15.13 o 
 -10   6  10      151.44      149.46     14.22 o 
  -9   6  10       75.42       67.53     12.57 o 
  -8   6  10      103.18       95.82     12.07 o 
  -7   6  10      256.33      272.60     17.93 o 
  -6   6  10       20.36       15.19     10.31 o 
  -5   6  10        5.59        8.08      9.63 o 
  -4   6  10       49.11       50.30      9.56 o 
  -3   6  10      482.91      442.26     10.38 o 
  -2   6  10      710.50      656.66     14.69 o 
  -1   6  10      593.75      575.30     15.72 o 
   0   6  10      241.38      199.74      9.87 o 
   1   6  10      338.79      292.70     11.64 o 
   2   6  10       62.10       58.74     11.37 o 
   3   6  10      160.01      160.82     13.84 o 
   4   6  10        1.15      -10.91     19.65 o 
   5   6  10       50.83       32.24     21.16 o 
  -9   7  10       77.46       95.16     11.90 o 
  -8   7  10       81.47       68.40     13.31 o 
  -7   7  10      227.80      253.72     34.18 o 
  -6   7  10        0.69        4.66     11.42 o 
  -5   7  10      178.79      201.99     10.52 o 
  -4   7  10      147.16      166.79     13.10 o 
  -3   7  10      196.82      204.72     10.63 o 
  -2   7  10       26.99       16.68      9.93 o 
  -1   7  10      765.54      787.91     12.59 o 
   0   7  10      109.95      100.66     11.66 o 
   1   7  10      211.84      219.05     12.03 o 
   2   7  10      206.98      200.71     14.70 o 
   3   7  10       30.07       26.24     19.63 o 
   4   7  10        7.10       10.48     19.52 o 
  -8   8  10       96.45      109.71     13.38 o 
  -7   8  10       69.47       65.83     10.89 o 
  -6   8  10       99.75       96.05     11.54 o 
  -5   8  10      404.88      407.62     10.60 o 
  -4   8  10      166.69      159.89     10.66 o 
  -3   8  10      194.99      182.72     10.61 o 
  -2   8  10      202.98      197.24     11.09 o 
  -1   8  10      259.90      238.03     11.71 o 
   0   8  10        3.28        0.49     11.32 o 
   1   8  10      196.79      197.23     14.25 o 
   2   8  10       11.65       24.93     19.30 o 
  -7   9  10       31.11       26.07     13.76 o 
  -6   9  10      127.47      134.88     13.02 o 
  -5   9  10       44.12       53.11     11.86 o 
  -4   9  10      493.79      493.25     19.79 o 
  -3   9  10       45.69       56.28     11.58 o 
  -2   9  10       21.02       26.28     11.99 o 
  -1   9  10       67.02       71.49     12.55 o 
   0   9  10       19.16       19.36     12.88 o 
   1   9  10      385.97      350.29     16.88 o 
  -1 -17  11      196.75      178.54     15.69 o 
   0 -17  11      221.88      187.10     16.00 o 
   1 -17  11      615.77      622.20     16.16 o 
   2 -17  11        1.50       -6.01     13.77 o 
   3 -17  11       77.60       92.00     14.84 o 
  -4 -16  11       45.64       45.62     20.40 o 
  -3 -16  11      125.80      123.78     15.34 o 
  -2 -16  11      148.85      152.26     16.85 o 
  -1 -16  11      274.52      304.59     14.79 o 
   0 -16  11       49.68       48.59     12.74 o 
   1 -16  11      193.67      191.55     13.49 o 
   2 -16  11        0.49       21.73     19.81 o 
   3 -16  11       12.20       18.48     14.45 o 
   4 -16  11      177.27      203.13     11.61 o 
   5 -16  11        1.98       10.34     15.00 o 
  -5 -15  11      582.20      540.63     23.88 o 
  -4 -15  11      731.16      679.85     24.22 o 
  -3 -15  11      864.35      816.01     62.24 o 
  -2 -15  11       42.22       38.92     12.72 o 
  -1 -15  11      310.57      335.53     12.68 o 
   0 -15  11       11.16       17.01     12.06 o 
   1 -15  11        1.62       11.51     11.61 o 
   2 -15  11        1.27        8.32     10.25 o 
   3 -15  11       34.87       35.12     11.64 o 
   4 -15  11       54.89       49.58     10.54 o 
   5 -15  11       12.90       13.94     11.33 o 
   6 -15  11       78.68       78.88     13.78 o 
  -6 -14  11        2.99       13.84     15.26 o 
  -5 -14  11        4.99        0.49     12.98 o 
  -4 -14  11      126.63      129.40     13.24 o 
  -3 -14  11      440.76      440.93     12.97 o 
  -2 -14  11      196.80      194.45     12.04 o 
  -1 -14  11      250.32      259.56     11.55 o 
   0 -14  11       57.58       86.45     11.17 o 
   1 -14  11       44.96       58.90     11.10 o 
   2 -14  11       72.91       87.17     13.39 o 
   3 -14  11       57.35       70.22     10.13 o 
   4 -14  11      183.45      221.28     10.65 o 
   5 -14  11        6.25       11.59     12.46 o 
   6 -14  11      267.54      313.43     14.96 o 
   7 -14  11      160.65      160.14     14.11 o 
  -7 -13  11      101.61       98.63     21.57 o 
  -6 -13  11      546.95      543.96     81.99 o 
  -5 -13  11      209.58      206.30     13.92 o 
  -4 -13  11      159.50      177.77     12.24 o 
  -3 -13  11      516.93      455.82     27.77 o 
  -2 -13  11       73.71       86.58     11.16 o 
  -1 -13  11        2.96       12.69     10.65 o 
   0 -13  11       56.13       45.91     15.13 o 
   1 -13  11       26.97       26.12     10.72 o 
   2 -13  11        6.39       15.98     11.09 o 
   3 -13  11     1462.61     1360.56     51.85 o 
   4 -13  11       39.64       30.80     10.79 o 
   5 -13  11       95.17       74.57     11.13 o 
   6 -13  11        0.59       22.50     15.36 o 
   7 -13  11       99.34      100.01     13.17 o 
   8 -13  11        3.34       13.46     15.31 o 
  -8 -12  11      199.40      268.42     31.72 o 
  -7 -12  11        1.14        4.06     20.34 o 
  -6 -12  11       21.02       24.02     11.51 o 
  -5 -12  11       23.18       18.67     11.83 o 
  -4 -12  11      819.78      771.96     54.72 o 
  -3 -12  11      239.03      209.74     14.16 o 
  -2 -12  11        5.52       11.53      8.38 o 
  -1 -12  11      373.17      315.65      8.93 o 
   0 -12  11     1485.41     1346.02     29.90 o 
   1 -12  11      446.08      408.76     11.48 o 
   2 -12  11       20.22       17.42      8.33 o 
   3 -12  11      570.30      596.72     16.59 o 
   4 -12  11     1258.57     1189.51     31.92 o 
   5 -12  11      452.35      473.89     11.69 o 
   6 -12  11      150.22      182.09     18.72 o 
   7 -12  11       38.43       42.69     13.64 o 
   8 -12  11        2.93        8.06     11.34 o 
   9 -12  11        3.66       15.64     10.58 o 
  -9 -11  11      133.92      128.88     15.87 o 
  -8 -11  11      584.27      613.85     25.03 o 
  -7 -11  11      885.24      840.12     21.42 o 
  -6 -11  11       96.14      119.08     11.06 o 
  -5 -11  11      490.49      504.72     25.76 o 
  -4 -11  11        2.71        7.94     10.26 o 
  -3 -11  11      121.64      108.24     10.34 o 
  -2 -11  11      105.61      117.26     11.94 o 
  -1 -11  11      283.37      306.46     10.97 o 
   0 -11  11      144.66      125.18      8.60 o 
   1 -11  11      926.74      869.93     11.87 o 
   2 -11  11      310.62      282.55     20.77 o 
   3 -11  11       60.74       54.27      9.69 o 
   4 -11  11       29.30       29.28      7.98 o 
   5 -11  11       10.40       15.60      8.32 o 
   6 -11  11       33.10       38.75     10.56 o 
   7 -11  11       11.87        9.86     15.16 o 
   8 -11  11       35.74       42.77     13.57 o 
   9 -11  11        4.58        5.29      9.87 o 
 -10 -10  11        2.45        1.58     13.25 o 
  -9 -10  11       82.30       99.84     14.55 o 
  -8 -10  11        1.58       14.68     12.79 o 
  -7 -10  11      127.91      110.26     15.95 o 
  -6 -10  11      405.48      438.02     12.43 o 
  -5 -10  11      370.57      396.94     11.39 o 
  -4 -10  11     1012.25      984.81     17.51 o 
  -3 -10  11       98.13      113.63     10.43 o 
  -2 -10  11     3305.71     3182.69    200.69 o 
  -1 -10  11     1720.81     1690.16     88.76 o 
   0 -10  11      555.82      520.11     18.80 o 
   1 -10  11      193.27      156.95      8.05 o 
   2 -10  11       43.51       39.17      9.31 o 
   3 -10  11       18.26       13.68      9.23 o 
   4 -10  11       73.70       72.28     10.99 o 
   5 -10  11       48.13       47.33     10.10 o 
   6 -10  11      268.69      288.21      9.87 o 
   7 -10  11      435.53      458.83     10.97 o 
   8 -10  11      193.08      235.07     10.55 o 
   9 -10  11      109.88      124.90      9.71 o 
 -10  -9  11      190.68      173.61     12.09 o 
  -9  -9  11      360.06      339.37     13.97 o 
  -8  -9  11        1.24        6.48     12.37 o 
  -7  -9  11      142.17      157.05     15.28 o 
  -6  -9  11      503.72      555.34     26.02 o 
  -5  -9  11       24.89       22.42      9.59 o 
  -4  -9  11       31.94       40.73      8.18 o 
  -3  -9  11      476.29      524.73      9.73 o 
  -2  -9  11      393.14      385.32     12.27 o 
  -1  -9  11       48.71       42.27      7.66 o 
   0  -9  11       47.84       59.06      8.46 o 
   1  -9  11        0.36       -1.18     13.20 o 
   2  -9  11      160.57      157.57     11.16 o 
   3  -9  11      298.49      298.69     10.11 o 
   4  -9  11        9.69        6.75      6.53 o 
   5  -9  11        0.17        9.44      9.22 o 
   6  -9  11       88.01       87.83     10.40 o 
   7  -9  11        8.84        3.04      8.27 o 
   8  -9  11      372.19      364.14     16.23 o 
   9  -9  11       36.31       63.88     10.60 o 
  10  -9  11       43.54       44.44     12.01 o 
 -11  -8  11        4.23        3.81     14.41 o 
 -10  -8  11        1.59        9.65     12.96 o 
  -9  -8  11       62.90       21.58     38.05 o 
  -8  -8  11      347.08      371.08     15.05 o 
  -7  -8  11      110.24      129.62     14.98 o 
  -6  -8  11      102.47      100.19     11.89 o 
  -5  -8  11     1046.38     1113.48     11.35 o 
  -4  -8  11     1478.56     1652.98     48.77 o 
  -3  -8  11     3110.91     3194.69    121.81 o 
  -2  -8  11      135.33      158.41     10.20 o 
  -1  -8  11      240.49      227.09      7.03 o 
   0  -8  11      831.98      879.67     47.14 o 
   1  -8  11     1031.47      879.76     25.19 o 
   2  -8  11      706.06      611.56      8.45 o 
   3  -8  11      494.25      451.35     10.73 o 
   4  -8  11      172.52      148.33      9.58 o 
   5  -8  11        2.80        2.26      8.32 o 
   6  -8  11     1290.39     1251.02     25.96 o 
   7  -8  11      168.69      163.37      9.33 o 
   8  -8  11       13.78       17.96      8.81 o 
   9  -8  11       49.60       53.67      9.44 o 
  10  -8  11        5.75        6.59     10.44 o 
 -11  -7  11        5.00       -0.08     12.24 o 
 -10  -7  11        2.97        7.07     10.36 o 
  -9  -7  11       43.11       60.97     14.91 o 
  -8  -7  11        1.13        9.85     16.48 o 
  -7  -7  11      187.57      167.22     14.31 o 
  -6  -7  11       95.05      130.98     10.18 o 
  -5  -7  11     2138.53     2312.30     15.10 o 
  -4  -7  11     1671.19     1838.28     49.41 o 
  -3  -7  11        1.92       15.60      8.65 o 
  -2  -7  11       55.65       61.77      6.47 o 
  -1  -7  11        3.02        0.54      8.98 o 
   0  -7  11     1310.53     1212.35     13.63 o 
   1  -7  11     1499.66     1605.84     61.41 o 
   2  -7  11       76.47       74.37     11.55 o 
   3  -7  11       89.88       74.93      8.78 o 
   4  -7  11      151.82      156.92     15.40 o 
   5  -7  11       17.84       21.07      8.01 o 
   6  -7  11     2540.42     2502.75     85.44 o 
   7  -7  11       57.52       61.75      9.90 o 
   8  -7  11       12.89       20.38      8.44 o 
   9  -7  11      102.76       98.63      8.91 o 
  10  -7  11       10.88        8.22     12.16 o 
 -11  -6  11       19.69       25.70     10.15 o 
 -10  -6  11        7.86        9.23     10.01 o 
  -9  -6  11      295.51      306.86     13.68 o 
  -8  -6  11       14.30       18.55     10.72 o 
  -7  -6  11     1625.28     1756.34     27.65 o 
  -6  -6  11     1091.68     1155.22     14.53 o 
  -5  -6  11     3140.22     3879.50    111.63 o 
  -4  -6  11     3086.54     3290.25     28.22 o 
  -3  -6  11       10.04       11.43      6.34 o 
  -2  -6  11      191.88      180.67     19.93 o 
  -1  -6  11      848.78      904.31     11.28 o 
   0  -6  11       67.27       68.34      7.89 o 
   1  -6  11       46.42       23.09      7.33 o 
   2  -6  11     1472.03     1426.59     35.51 o 
   3  -6  11      523.31      501.62     22.73 o 
   4  -6  11      454.16      442.56     30.29 o 
   5  -6  11      923.56      927.69     24.44 o 
   6  -6  11        4.34        2.39      7.10 o 
   7  -6  11        3.01        0.51      9.06 o 
   8  -6  11        1.41       10.02      8.13 o 
   9  -6  11       28.08       12.86     10.94 o 
  10  -6  11       94.15       94.92     10.51 o 
 -12  -5  11       17.16       18.37     13.97 o 
 -11  -5  11       69.66       71.85     14.26 o 
 -10  -5  11      223.08      214.06     10.09 o 
  -9  -5  11       13.50       23.93     12.54 o 
  -8  -5  11        0.05        3.27     11.25 o 
  -7  -5  11     1062.21     1130.37     14.32 o 
  -6  -5  11      100.35      100.20     13.09 o 
  -5  -5  11      231.34      270.62     20.58 o 
  -4  -5  11     1831.11     2104.34    158.86 o 
  -3  -5  11       54.78       68.38     12.77 o 
  -2  -5  11        3.18       12.83      8.59 o 
  -1  -5  11      165.39      222.03      8.84 o 
   0  -5  11       88.51       83.52      8.80 o 
   1  -5  11        1.57       12.93     12.12 o 
   2  -5  11     1190.28     1188.32     41.55 o 
   3  -5  11      984.44      901.46     33.94 o 
   4  -5  11     1590.36     1597.12     42.38 o 
   5  -5  11       43.20       41.23      8.06 o 
   6  -5  11        8.10       10.56      8.32 o 
   7  -5  11      400.22      438.69      8.74 o 
   8  -5  11      336.60      357.24      9.94 o 
   9  -5  11      108.38      128.66     11.13 o 
  10  -5  11       13.28       16.51     12.62 o 
 -12  -4  11      136.13      107.82     14.79 o 
 -11  -4  11      107.79       83.35     19.36 o 
 -10  -4  11      764.15      655.14     26.13 o 
  -9  -4  11      554.04      480.90     17.93 o 
  -8  -4  11      627.62      681.28     14.68 o 
  -7  -4  11      148.66      136.84     11.91 o 
  -6  -4  11      430.31      491.24     17.63 o 
  -5  -4  11      130.41      108.25      9.50 o 
  -4  -4  11      120.08      128.00     18.70 o 
  -3  -4  11      301.89      389.95      9.61 o 
  -2  -4  11      422.65      441.87     40.80 o 
  -1  -4  11     2555.81     2745.93    320.73 o 
   0  -4  11     1776.15     1705.57     94.23 o 
   1  -4  11     1308.14     1200.47     49.44 o 
   2  -4  11     1082.75     1044.08     23.27 o 
   3  -4  11     1074.31     1024.22     22.34 o 
   4  -4  11      814.81      809.60     17.71 o 
   5  -4  11      112.13      120.25      7.95 o 
   6  -4  11       11.59       17.72      7.44 o 
   7  -4  11       65.55       72.24      9.22 o 
   8  -4  11        0.14        7.50      9.72 o 
   9  -4  11      112.93      126.45     12.98 o 
  10  -4  11       36.32       42.46     12.51 o 
 -12  -3  11       18.79       19.85     14.17 o 
 -11  -3  11      330.20      328.74     15.56 o 
 -10  -3  11       32.73       56.97     11.73 o 
  -9  -3  11        2.74        5.81     11.21 o 
  -8  -3  11      257.95      252.86     11.76 o 
  -7  -3  11       56.79       52.40     13.45 o 
  -6  -3  11       65.32       94.26     13.29 o 
  -5  -3  11        4.95        5.39     10.02 o 
  -4  -3  11      260.55      336.90     25.44 o 
  -3  -3  11      186.28      209.23      7.89 o 
  -2  -3  11      115.74      129.01      8.29 o 
  -1  -3  11       77.22       82.91      7.00 o 
   0  -3  11      811.07      827.52     18.23 o 
   1  -3  11      556.29      527.83     19.64 o 
   2  -3  11     1996.47     2039.63     52.14 o 
   3  -3  11      983.37      991.18     14.20 o 
   4  -3  11      184.06      179.80      7.87 o 
   5  -3  11       64.99       68.86      8.47 o 
   6  -3  11      706.17      743.49     22.37 o 
   7  -3  11      577.18      584.26     10.50 o 
   8  -3  11      171.81      175.00      9.29 o 
   9  -3  11        3.69       14.92     11.64 o 
 -12  -2  11      231.40      222.80     14.47 o 
 -11  -2  11       21.32        7.22     12.20 o 
 -10  -2  11      190.87      166.96     12.47 o 
  -9  -2  11      511.34      464.82     18.46 o 
  -8  -2  11      458.93      475.98     15.17 o 
  -7  -2  11       91.27       99.21     12.67 o 
  -6  -2  11       48.07       57.09     12.42 o 
  -5  -2  11       23.38       22.84      9.28 o 
  -4  -2  11        5.48       18.52     10.35 o 
  -3  -2  11     2381.83     3022.04    106.41 o 
  -2  -2  11     1488.20     1611.55     65.55 o 
  -1  -2  11      207.72      198.46      6.83 o 
   0  -2  11     1948.26     1967.21     63.98 o 
   1  -2  11     3122.74     3006.60     26.47 o 
   2  -2  11       33.57       40.77      7.76 o 
   3  -2  11      153.10      151.96      7.05 o 
   4  -2  11     1130.91     1053.72     16.38 o 
   5  -2  11       89.48      100.12      8.55 o 
   6  -2  11        8.42       19.10      7.47 o 
   7  -2  11        1.31        0.18      9.62 o 
   8  -2  11      101.27      128.90     13.88 o 
   9  -2  11      166.39      157.15     12.28 o 
 -12  -1  11        7.16        5.15     14.62 o 
 -11  -1  11       39.15       45.72     10.86 o 
 -10  -1  11       21.56       24.27     11.40 o 
  -9  -1  11      258.38      229.48     11.83 o 
  -8  -1  11     1243.65     1208.19     36.66 o 
  -7  -1  11       24.64       26.53     13.59 o 
  -6  -1  11       33.89       44.02     12.56 o 
  -5  -1  11        3.11       -1.26      8.82 o 
  -4  -1  11      476.98      599.35     14.39 o 
  -3  -1  11     1142.52     1345.11     24.36 o 
  -2  -1  11      830.18      900.69     18.81 o 
  -1  -1  11      445.27      498.07      8.90 o 
   0  -1  11      423.01      448.65      8.79 o 
   1  -1  11        5.09        1.94      7.44 o 
   2  -1  11       22.86       29.50      7.56 o 
   3  -1  11      423.20      395.75     13.40 o 
   4  -1  11      592.25      560.96     15.01 o 
   5  -1  11      302.85      292.85     11.46 o 
   6  -1  11      609.73      596.78     29.79 o 
   7  -1  11      341.77      342.13     21.49 o 
   8  -1  11      388.43      391.90     12.50 o 
   9  -1  11      332.25      326.77     13.63 o 
 -12   0  11      204.08      187.74     11.07 o 
 -11   0  11       29.83       25.45     12.43 o 
 -10   0  11      297.67      263.28     17.44 o 
  -9   0  11      194.39      158.60     10.36 o 
  -8   0  11     1011.63      888.35     12.57 o 
  -7   0  11      349.23      307.47     11.96 o 
  -6   0  11        5.19        5.54     12.16 o 
  -5   0  11      331.82      404.11     14.66 o 
  -4   0  11      654.26      705.40     14.39 o 
  -3   0  11        1.03        3.54      9.14 o 
  -2   0  11      500.87      455.46     11.66 o 
  -1   0  11      654.65      654.98     17.05 o 
   0   0  11      250.97      260.38      8.28 o 
   1   0  11        4.29        6.31      6.35 o 
   2   0  11       10.20        8.60      7.65 o 
   3   0  11       30.68       33.48      7.57 o 
   4   0  11        5.34        0.01     10.49 o 
   5   0  11        2.69        2.12     11.16 o 
   6   0  11      160.52      143.39      9.01 o 
   7   0  11      113.84      119.85     11.76 o 
   8   0  11        0.25       -5.98     12.36 o 
 -12   1  11      380.92      360.62     14.69 o 
 -11   1  11        3.90        9.66     11.08 o 
 -10   1  11       79.02       81.43     12.42 o 
  -9   1  11       35.63       45.44      8.89 o 
  -8   1  11      240.80      220.33      9.05 o 
  -7   1  11     1183.97     1101.99     15.33 o 
  -6   1  11      256.99      257.04     12.38 o 
  -5   1  11       66.85       80.34     13.19 o 
  -4   1  11      791.39      866.74     15.95 o 
  -3   1  11        6.55        9.02     12.14 o 
  -2   1  11      139.68      145.79     10.53 o 
  -1   1  11       70.20       80.48     12.84 o 
   0   1  11      813.46      815.67     17.05 o 
   1   1  11      477.24      481.60      9.12 o 
   2   1  11     3605.49     3533.03     83.91 o 
   3   1  11     2271.05     2055.65     68.58 o 
   4   1  11      670.98      575.68     12.77 o 
   5   1  11      836.90      736.07     10.59 o 
   6   1  11       60.47       50.87      9.73 o 
   7   1  11        6.78       10.30     10.46 o 
   8   1  11       65.50       65.34     21.22 o 
 -12   2  11      143.37      146.85     22.53 o 
 -11   2  11       24.32       26.69     10.47 o 
 -10   2  11       68.67       86.11      9.90 o 
  -9   2  11       19.86       25.95     11.00 o 
  -8   2  11       62.26       66.70      7.66 o 
  -7   2  11        3.28        4.03      8.35 o 
  -6   2  11       13.00       26.19      9.72 o 
  -5   2  11      215.28      222.78     10.10 o 
  -4   2  11      734.48      737.89     12.96 o 
  -3   2  11        5.01        7.52     12.58 o 
  -2   2  11      282.14      314.45     14.93 o 
  -1   2  11      131.84      147.23     14.13 o 
   0   2  11      484.66      493.91     15.63 o 
   1   2  11       21.14       25.90     14.31 o 
   2   2  11       43.97       45.31     15.90 o 
   3   2  11      121.69      110.48     16.35 o 
   4   2  11      169.46      163.50     20.22 o 
   5   2  11      132.73      149.57     20.96 o 
   6   2  11      174.80      180.72     24.77 o 
   7   2  11       27.00       19.86     33.35 o 
 -11   3  11       98.35       95.55     13.38 o 
 -10   3  11      162.69      155.91     18.69 o 
  -9   3  11      238.07      239.12      9.58 o 
  -8   3  11      199.80      197.76     11.26 o 
  -7   3  11      858.36      831.28     11.34 o 
  -6   3  11      505.45      480.63     10.37 o 
  -5   3  11      820.18      893.86     12.17 o 
  -4   3  11       15.67       19.27     10.72 o 
  -3   3  11       35.83       33.45     12.65 o 
  -2   3  11      380.49      430.68     14.72 o 
  -1   3  11      526.28      529.34     12.60 o 
   0   3  11      316.03      324.47     12.34 o 
   1   3  11      901.69      890.43     18.55 o 
   2   3  11      696.15      634.37     17.72 o 
   3   3  11      682.23      639.85     47.97 o 
   4   3  11      232.16      209.07     20.94 o 
   5   3  11       41.05       45.97     24.08 o 
   6   3  11      291.65      253.20     32.12 o 
 -11   4  11       84.16       80.15     12.71 o 
 -10   4  11      200.76      207.69     12.92 o 
  -9   4  11       27.89       39.31     10.42 o 
  -8   4  11       27.27       34.68      9.94 o 
  -7   4  11        4.44       13.08     11.20 o 
  -6   4  11      109.66       89.86      9.76 o 
  -5   4  11      355.87      352.93     19.91 o 
  -4   4  11       77.78       66.58      9.68 o 
  -3   4  11      331.55      309.88      8.43 o 
  -2   4  11       27.03       27.35      9.14 o 
  -1   4  11        8.25       11.84      8.89 o 
   0   4  11       17.87       28.86      8.71 o 
   1   4  11       56.56       59.11      9.78 o 
   2   4  11        2.87        6.14      9.85 o 
   3   4  11      127.06      136.05     11.35 o 
   4   4  11      194.34      184.55     13.51 o 
   5   4  11       43.64       43.08     14.93 o 
 -10   5  11      281.41      269.12     14.66 o 
  -9   5  11      328.76      339.90     12.31 o 
  -8   5  11      195.40      190.62     12.22 o 
  -7   5  11       56.59       67.64     12.15 o 
  -6   5  11        3.52        6.36     11.65 o 
  -5   5  11       29.79       32.32      9.42 o 
  -4   5  11      286.76      285.49     12.33 o 
  -3   5  11       35.74       43.47      9.27 o 
  -2   5  11      403.22      385.99      9.56 o 
  -1   5  11      694.38      673.56     17.80 o 
   0   5  11     1259.15     1227.72     18.26 o 
   1   5  11      703.81      671.38     15.32 o 
   2   5  11        9.90       10.43     10.19 o 
   3   5  11      190.43      203.60     13.03 o 
   4   5  11       89.59      112.62     14.49 o 
   5   5  11       16.85       27.21     21.01 o 
 -10   6  11       40.85       34.38     19.70 o 
  -9   6  11       10.65        1.30     13.00 o 
  -8   6  11       81.14       72.17     12.43 o 
  -7   6  11        3.67        6.30     12.82 o 
  -6   6  11       90.49       75.16     12.72 o 
  -5   6  11       12.11       18.58     10.44 o 
  -4   6  11      207.80      197.49     10.05 o 
  -3   6  11       20.54       23.83      9.78 o 
  -2   6  11      187.04      182.35     10.06 o 
  -1   6  11      105.63      100.38     10.06 o 
   0   6  11       89.40       82.27     10.54 o 
   1   6  11      137.56      133.57     11.78 o 
   2   6  11       97.11       85.76     13.31 o 
   3   6  11       53.10       52.74     14.60 o 
   4   6  11       28.22       53.07     19.55 o 
  -8   7  11       23.33       16.43     13.86 o 
  -7   7  11       25.27       47.92     25.43 o 
  -6   7  11      817.04      779.89     30.06 o 
  -5   7  11       22.59       20.86     10.39 o 
  -4   7  11        6.05        6.20     11.03 o 
  -3   7  11      290.23      297.62     19.90 o 
  -2   7  11      454.54      445.14     11.57 o 
  -1   7  11       17.34       21.13     10.22 o 
   0   7  11       99.89       93.51     12.05 o 
   1   7  11       69.28       68.40     12.30 o 
   2   7  11       24.74       25.25     14.98 o 
  -7   8  11      324.59      324.43     13.13 o 
  -6   8  11      148.16      136.23     11.45 o 
  -5   8  11      313.49      320.18     13.14 o 
  -4   8  11      269.04      270.38     12.52 o 
  -3   8  11       40.94       49.92     11.16 o 
  -2   8  11       54.17       52.92     11.98 o 
  -1   8  11       61.00       58.57     12.61 o 
   0   8  11      202.17      172.89     12.97 o 
   1   8  11       17.07       17.58     14.96 o 
  -4   9  11      109.76       93.66     12.63 o 
  -3   9  11        1.06        7.65     13.08 o 
   0 -17  12      136.87      127.33     15.17 o 
   1 -17  12        3.74       12.78     15.42 o 
  -3 -16  12      118.41      115.15     15.37 o 
  -2 -16  12      546.61      557.04     16.20 o 
  -1 -16  12       43.15       38.22     13.63 o 
   0 -16  12      311.10      301.97     12.80 o 
   1 -16  12       37.87       45.05     13.37 o 
   2 -16  12       11.48       26.93     15.27 o 
   3 -16  12      140.42      143.08     10.71 o 
   4 -16  12      156.85      148.38     15.14 o 
  -5 -15  12        8.09       12.82     14.94 o 
  -4 -15  12       13.70       30.06     13.90 o 
  -3 -15  12      129.08      138.65     13.97 o 
  -2 -15  12      145.72      130.90     11.32 o 
  -1 -15  12      202.18      198.02     12.33 o 
   0 -15  12        0.47        1.21     12.59 o 
   1 -15  12      310.55      297.80     18.26 o 
   2 -15  12      371.13      367.01     11.46 o 
   3 -15  12      273.14      274.80     12.96 o 
   4 -15  12       78.02       77.41     12.79 o 
   5 -15  12       45.16       42.65     14.63 o 
   6 -15  12        8.63       14.23     12.65 o 
  -6 -14  12       62.06       49.48     19.15 o 
  -5 -14  12      607.36      560.63     42.77 o 
  -4 -14  12       72.05       59.96     13.51 o 
  -3 -14  12      104.80       90.29     11.92 o 
  -2 -14  12      481.90      417.78     12.34 o 
  -1 -14  12      176.28      175.19     19.12 o 
   0 -14  12      100.27      103.84      8.70 o 
   1 -14  12       23.04       34.30     11.05 o 
   2 -14  12      352.98      309.39     12.44 o 
   3 -14  12      719.93      734.03     24.41 o 
   4 -14  12        1.99       12.57     10.74 o 
   5 -14  12       16.43       28.52     12.68 o 
   6 -14  12       51.95       66.17     25.04 o 
   7 -14  12        4.09       10.40     12.81 o 
  -7 -13  12       61.86       62.57     22.30 o 
  -6 -13  12       11.10       19.11     13.24 o 
  -5 -13  12        3.02       -2.24     13.10 o 
  -4 -13  12       55.52       48.62     11.77 o 
  -3 -13  12       33.32       38.52      8.82 o 
  -2 -13  12       79.64       90.80     21.07 o 
  -1 -13  12      434.89      389.97     10.41 o 
   0 -13  12      959.37      857.67     10.97 o 
   1 -13  12      409.80      421.27     10.45 o 
   2 -13  12      119.03      115.21     11.05 o 
   3 -13  12      207.64      213.78     10.04 o 
   4 -13  12      653.41      676.91     12.63 o 
   5 -13  12       45.56       50.84     11.48 o 
   6 -13  12       68.81       64.33     10.74 o 
   7 -13  12       35.84       39.05     11.85 o 
   8 -13  12       45.99       47.62     12.57 o 
  -8 -12  12      206.12      198.96     31.34 o 
  -7 -12  12      487.43      506.91     21.56 o 
  -6 -12  12        7.24       -1.13     12.45 o 
  -5 -12  12       56.00       66.79     12.17 o 
  -4 -12  12      257.40      248.11     13.36 o 
  -3 -12  12      298.80      300.20     32.79 o 
  -2 -12  12      262.49      271.26     24.33 o 
  -1 -12  12      779.17      598.75     38.22 o 
   0 -12  12      532.38      459.60     13.99 o 
   1 -12  12      296.53      300.39     10.97 o 
   2 -12  12       38.25       37.27     12.85 o 
   3 -12  12        2.47        1.81     11.07 o 
   4 -12  12      393.73      391.05      9.99 o 
   5 -12  12       25.88       19.13     21.10 o 
   6 -12  12       15.55        9.26     12.03 o 
   7 -12  12        9.82       19.59     11.60 o 
   8 -12  12       33.45       38.31     14.54 o 
  -9 -11  12        3.72       16.32     14.64 o 
  -8 -11  12        4.60        5.07     13.18 o 
  -7 -11  12       88.04       94.90     18.50 o 
  -6 -11  12        1.33       11.88     11.48 o 
  -5 -11  12       20.20       26.41      9.33 o 
  -4 -11  12       35.13       60.93     10.79 o 
  -3 -11  12      726.79      673.68     52.36 o 
  -2 -11  12     2296.20     2172.84     90.30 o 
  -1 -11  12     1223.47     1133.96     12.51 o 
   0 -11  12      263.05      259.45     16.57 o 
   1 -11  12       19.81       14.71      8.22 o 
   2 -11  12      392.09      364.34     18.50 o 
   3 -11  12      176.94      176.74      8.74 o 
   4 -11  12       24.70       32.12      8.36 o 
   5 -11  12      459.11      466.20     18.24 o 
   6 -11  12      816.90      828.30     12.16 o 
   7 -11  12       56.47       72.54     12.37 o 
   8 -11  12      163.58      188.88     11.79 o 
   9 -11  12      134.36      134.19     12.14 o 
 -10 -10  12        5.56       11.08     13.09 o 
  -9 -10  12        3.30       -3.66     13.64 o 
  -8 -10  12      171.92      204.03     28.70 o 
  -7 -10  12       87.97       81.92     17.26 o 
  -6 -10  12       94.05      114.51     11.87 o 
  -5 -10  12      927.44     1066.57     19.83 o 
  -4 -10  12        1.92       12.18      9.93 o 
  -3 -10  12       10.85       15.17      9.28 o 
  -2 -10  12     2109.08     2221.08     90.92 o 
  -1 -10  12      419.27      430.57     18.12 o 
   0 -10  12      117.58      121.25     10.71 o 
   1 -10  12       20.67       28.92      9.70 o 
   2 -10  12       51.54       62.92     11.83 o 
   3 -10  12       37.38       46.16      8.20 o 
   4 -10  12        0.06       12.76     10.34 o 
   5 -10  12       37.41       40.38     10.34 o 
   6 -10  12        0.14        3.21      9.52 o 
   7 -10  12      526.68      501.19     13.20 o 
   8 -10  12      103.72      141.94      9.48 o 
   9 -10  12        0.57        1.20     11.46 o 
 -10  -9  12       19.52       22.68     20.49 o 
  -9  -9  12       30.96       12.99     17.17 o 
  -8  -9  12        5.50       18.34     11.90 o 
  -7  -9  12      256.02      275.19     16.17 o 
  -6  -9  12       40.36       36.76      8.84 o 
  -5  -9  12      396.67      416.42     10.05 o 
  -4  -9  12     1155.21     1224.02     66.72 o 
  -3  -9  12      116.88      138.38     14.61 o 
  -2  -9  12     1314.15     1297.95     41.99 o 
  -1  -9  12        4.41        7.29      9.78 o 
   0  -9  12      689.53      769.25     12.14 o 
   1  -9  12     2150.94     2022.51     68.77 o 
   2  -9  12      229.70      183.27      9.59 o 
   3  -9  12     1508.46     1371.36     16.75 o 
   4  -9  12      799.10      798.26     10.70 o 
   5  -9  12      793.65      743.27     11.15 o 
   6  -9  12      167.44      153.96     11.55 o 
   7  -9  12      381.58      422.43     22.81 o 
   8  -9  12      105.32      118.59     11.01 o 
   9  -9  12      182.16      211.65     13.72 o 
 -11  -8  12       28.24       30.26     21.90 o 
 -10  -8  12        8.81       13.70     10.96 o 
  -9  -8  12        1.78       -5.88     13.09 o 
  -8  -8  12       53.06       45.24     16.90 o 
  -7  -8  12       13.18       27.57     11.15 o 
  -6  -8  12      518.72      534.80     45.41 o 
  -5  -8  12      348.84      397.85     10.73 o 
  -4  -8  12      807.50      906.85     37.74 o 
  -3  -8  12     1411.71     1495.51     98.21 o 
  -2  -8  12      147.05      124.78     17.05 o 
  -1  -8  12        0.89        6.90      7.36 o 
   0  -8  12        7.85       13.95      8.48 o 
   1  -8  12       26.86       35.22      9.13 o 
   2  -8  12      480.93      458.09     26.46 o 
   3  -8  12      220.49      239.29      8.58 o 
   4  -8  12       39.23       36.02      9.35 o 
   5  -8  12      389.61      349.55     14.27 o 
   6  -8  12       11.34       12.35      7.11 o 
   7  -8  12      347.44      332.81     16.99 o 
   8  -8  12        3.09        7.22     10.67 o 
   9  -8  12       60.73       67.35     11.01 o 
 -11  -7  12      306.01      315.97     13.12 o 
 -10  -7  12        1.94       12.22     10.93 o 
  -9  -7  12       95.67       98.19     12.73 o 
  -8  -7  12       99.83      109.10     12.83 o 
  -7  -7  12      173.29      181.10     14.36 o 
  -6  -7  12     1154.49     1272.30     56.58 o 
  -5  -7  12     3251.24     3689.28    114.59 o 
  -4  -7  12      439.86      455.38     20.35 o 
  -3  -7  12      141.50      152.65     10.25 o 
  -2  -7  12       30.02       38.19      8.78 o 
  -1  -7  12      159.49      159.66      7.95 o 
   0  -7  12      171.34      176.21      9.83 o 
   1  -7  12      593.65      552.58     26.91 o 
   2  -7  12      632.14      609.15      9.37 o 
   3  -7  12     1463.86     1278.61     43.05 o 
   4  -7  12      410.03      408.07     13.01 o 
   5  -7  12      390.58      394.00     12.54 o 
   6  -7  12     1779.98     1838.32     52.09 o 
   7  -7  12        2.63        8.61      9.39 o 
   8  -7  12      100.20      107.83      9.80 o 
   9  -7  12       21.76       25.12     10.97 o 
 -11  -6  12       16.13       23.49     12.11 o 
 -10  -6  12      190.69      176.09     11.81 o 
  -9  -6  12       76.38       70.75     12.11 o 
  -8  -6  12       35.86       26.45     11.38 o 
  -7  -6  12       61.13       76.01     10.80 o 
  -6  -6  12      332.07      354.24     14.30 o 
  -5  -6  12      261.31      336.13     14.52 o 
  -4  -6  12      631.06      745.29     15.65 o 
  -3  -6  12      237.35      284.02     14.70 o 
  -2  -6  12      139.96      128.66      7.62 o 
  -1  -6  12      153.13      147.24     18.86 o 
   0  -6  12       22.40       20.37      8.57 o 
   1  -6  12      132.45      149.10     11.40 o 
   2  -6  12       22.44       13.83      8.62 o 
   3  -6  12      633.36      592.61     14.07 o 
   4  -6  12      276.94      294.19      8.43 o 
   5  -6  12       84.33       85.74      7.43 o 
   6  -6  12      130.33      135.70      9.51 o 
   7  -6  12       10.56       17.36      8.01 o 
   8  -6  12      391.63      395.84     10.67 o 
   9  -6  12      309.07      305.02     12.34 o 
 -11  -5  12      428.70      404.96     14.72 o 
 -10  -5  12      328.55      301.45     13.94 o 
  -9  -5  12      366.74      381.92     12.29 o 
  -8  -5  12      396.23      398.06     11.14 o 
  -7  -5  12      274.86      334.33     27.44 o 
  -6  -5  12        3.02       19.05     13.51 o 
  -5  -5  12       51.12       72.29      9.06 o 
  -4  -5  12      292.72      322.36     41.06 o 
  -3  -5  12       45.47       59.06      9.23 o 
  -2  -5  12      291.63      313.60     17.39 o 
  -1  -5  12      145.70      139.69      8.60 o 
   0  -5  12     1625.90     1737.61     88.16 o 
   1  -5  12     1022.83      998.72     25.18 o 
   2  -5  12     1300.42     1243.21     30.35 o 
   3  -5  12     1277.40     1210.63      9.78 o 
   4  -5  12      217.42      195.91      7.07 o 
   5  -5  12      220.31      205.45     15.86 o 
   6  -5  12       60.91       58.24      8.84 o 
   7  -5  12        0.62        6.11      9.23 o 
   8  -5  12        0.73       -1.00     10.36 o 
   9  -5  12       19.01       34.60     10.69 o 
 -12  -4  12       79.79       77.98     17.61 o 
 -11  -4  12      367.07      405.82     14.36 o 
 -10  -4  12       28.96       25.04     11.52 o 
  -9  -4  12       78.12       72.99     17.14 o 
  -8  -4  12       46.63       69.04     15.87 o 
  -7  -4  12       90.35       92.59     10.73 o 
  -6  -4  12       33.04       51.13     10.21 o 
  -5  -4  12        1.61       17.74     13.18 o 
  -4  -4  12      681.88      641.47     16.52 o 
  -3  -4  12       63.81       55.25      6.63 o 
  -2  -4  12      111.05      127.72      9.20 o 
  -1  -4  12      913.27      982.29     10.31 o 
   0  -4  12       44.82       61.73      7.34 o 
   1  -4  12      749.07      719.32     24.73 o 
   2  -4  12      167.01      166.06      8.00 o 
   3  -4  12      132.97      127.19      7.27 o 
   4  -4  12       86.24       87.22      8.50 o 
   5  -4  12      151.85      158.33      8.97 o 
   6  -4  12     1115.75     1110.92     39.55 o 
   7  -4  12      573.86      582.74     16.28 o 
   8  -4  12       18.36       28.60     10.98 o 
   9  -4  12      424.83      390.70     12.73 o 
 -12  -3  12        3.96       -0.18     13.83 o 
 -11  -3  12      317.04      290.84     12.70 o 
 -10  -3  12      307.46      279.38     13.09 o 
  -9  -3  12      420.68      417.15     25.83 o 
  -8  -3  12     1188.54     1155.82     15.63 o 
  -7  -3  12      182.66      197.32     15.13 o 
  -6  -3  12       28.29       33.03     13.06 o 
  -5  -3  12      954.23     1217.41     96.80 o 
  -4  -3  12      183.51      228.40      8.67 o 
  -3  -3  12       90.57      107.39      8.09 o 
  -2  -3  12     1020.20     1149.11     61.42 o 
  -1  -3  12      918.84      997.07     22.24 o 
   0  -3  12      460.36      419.79      8.14 o 
   1  -3  12      807.68      743.41     11.81 o 
   2  -3  12     1107.42     1127.13     28.66 o 
   3  -3  12       38.83       50.75      7.10 o 
   4  -3  12      334.00      327.54     14.44 o 
   5  -3  12      159.86      144.76      9.39 o 
   6  -3  12       33.31       33.98      8.15 o 
   7  -3  12       10.36       16.93      9.75 o 
   8  -3  12        8.24        5.11     10.45 o 
   9  -3  12      365.68      317.57     92.17 o 
 -12  -2  12       68.02       67.60     11.09 o 
 -11  -2  12      221.63      177.88     13.94 o 
 -10  -2  12       30.92       39.93     11.55 o 
  -9  -2  12      118.15      102.03     11.00 o 
  -8  -2  12        3.20       15.57     13.79 o 
  -7  -2  12      368.90      427.60     15.01 o 
  -6  -2  12      460.40      484.76     14.76 o 
  -5  -2  12       69.56       66.99     12.96 o 
  -4  -2  12      579.80      695.09     20.73 o 
  -3  -2  12      155.45      169.79      8.33 o 
  -2  -2  12     2130.08     2342.78     45.79 o 
  -1  -2  12      148.09      156.71      7.10 o 
   0  -2  12        8.89       16.05      7.48 o 
   1  -2  12       74.53       69.74      7.91 o 
   2  -2  12        6.50        8.18      7.65 o 
   3  -2  12        4.01        8.93      7.93 o 
   4  -2  12     1026.48      983.98     27.15 o 
   5  -2  12      855.25      819.20     10.06 o 
   6  -2  12      687.37      689.85     10.27 o 
   7  -2  12      840.27      877.01    214.18 o 
   8  -2  12      603.05      614.36     13.91 o 
 -12  -1  12       72.31       64.08     14.69 o 
 -11  -1  12       48.01       37.66     12.49 o 
 -10  -1  12      374.78      316.22     10.86 o 
  -9  -1  12      295.69      282.65     10.26 o 
  -8  -1  12      201.87      192.35     10.37 o 
  -7  -1  12       17.60       12.88     10.04 o 
  -6  -1  12      460.61      470.74     11.95 o 
  -5  -1  12      385.84      425.61     14.69 o 
  -4  -1  12        7.27       11.00      9.14 o 
  -3  -1  12      517.45      562.30     12.16 o 
  -2  -1  12       48.86       51.40      6.14 o 
  -1  -1  12      116.60      110.16      8.01 o 
   0  -1  12      379.20      402.71      8.72 o 
   1  -1  12      278.17      286.21      8.62 o 
   2  -1  12      180.88      191.20      8.51 o 
   3  -1  12      629.46      598.54     13.42 o 
   4  -1  12        0.05        4.75      7.62 o 
   5  -1  12       55.29       50.35      9.60 o 
   6  -1  12       56.64       66.36     12.03 o 
   7  -1  12       22.23       30.91     11.42 o 
   8  -1  12       36.30       36.16     12.75 o 
 -12   0  12      152.41      127.37     14.90 o 
 -11   0  12        5.37       -1.95     10.34 o 
 -10   0  12       15.42       14.38     10.36 o 
  -9   0  12      151.35      133.82     11.66 o 
  -8   0  12      594.46      540.99     21.47 o 
  -7   0  12       76.47       58.77     10.43 o 
  -6   0  12      700.00      668.49     12.69 o 
  -5   0  12      468.92      547.59     14.89 o 
  -4   0  12      219.19      223.71     13.12 o 
  -3   0  12       73.04       74.34      9.41 o 
  -2   0  12        2.93       24.58     12.50 o 
  -1   0  12      238.91      260.83     16.92 o 
   0   0  12       61.75       70.18      7.92 o 
   1   0  12     1316.06     1303.78     23.61 o 
   2   0  12      738.24      742.10     16.41 o 
   3   0  12     1340.06     1285.57     18.69 o 
   4   0  12      420.08      394.19     12.42 o 
   5   0  12      298.91      304.13     12.79 o 
   6   0  12      759.57      751.05     13.16 o 
   7   0  12       41.84       40.30     10.27 o 
   8   0  12      103.05      111.58     13.83 o 
 -11   1  12       94.53       80.88     12.18 o 
 -10   1  12       93.56       76.74     13.47 o 
  -9   1  12      102.50       89.28      9.22 o 
  -8   1  12      880.62      771.35     14.20 o 
  -7   1  12      197.90      165.82      8.48 o 
  -6   1  12        3.60        5.76     10.31 o 
  -5   1  12      180.56      185.57     14.39 o 
  -4   1  12        9.79        7.89      9.89 o 
  -3   1  12      122.10      111.59     10.32 o 
  -2   1  12       14.37       11.97      9.64 o 
  -1   1  12       67.81       65.07     10.56 o 
   0   1  12       27.62        9.51     13.40 o 
   1   1  12       81.47       73.27     14.31 o 
   2   1  12       74.06       65.88      8.80 o 
   3   1  12       15.78       19.14     10.69 o 
   4   1  12        0.33       -3.91      9.63 o 
   5   1  12        1.97        7.71     10.71 o 
   6   1  12       30.72       36.09     15.84 o 
   7   1  12        3.08        0.29     18.27 o 
 -11   2  12        0.76       -7.94     12.04 o 
 -10   2  12      160.85      155.95     14.34 o 
  -9   2  12      395.68      353.55     15.35 o 
  -8   2  12      698.99      701.99     12.88 o 
  -7   2  12      196.21      204.84     11.44 o 
  -6   2  12      812.95      813.73     28.29 o 
  -5   2  12      903.33      956.28     67.04 o 
  -4   2  12      553.96      568.23     15.90 o 
  -3   2  12       35.52       26.17     13.92 o 
  -2   2  12      439.50      417.88     16.00 o 
  -1   2  12       60.27       49.74     15.21 o 
   0   2  12        3.22        1.92     13.90 o 
   1   2  12      172.27      169.05     15.50 o 
   2   2  12      831.97      752.24     20.13 o 
   3   2  12     1059.62      893.40     21.42 o 
   4   2  12      121.22       99.54     21.19 o 
   5   2  12      188.26      166.15     23.71 o 
   6   2  12        5.19        8.81     28.23 o 
 -11   3  12      202.98      201.95     15.91 o 
 -10   3  12      524.49      512.49     14.35 o 
  -9   3  12      329.22      322.57     13.26 o 
  -8   3  12      175.46      175.44     22.04 o 
  -7   3  12       50.58       42.55      9.90 o 
  -6   3  12      170.83      190.24     11.68 o 
  -5   3  12      725.13      782.05     50.98 o 
  -4   3  12      126.74      123.33     20.82 o 
  -3   3  12       63.20       60.21     10.51 o 
  -2   3  12       21.42       23.77     15.74 o 
  -1   3  12       12.37       15.74     14.39 o 
   0   3  12        0.62       -8.70     15.67 o 
   1   3  12       16.53       10.00     17.70 o 
   2   3  12      225.49      210.92     19.48 o 
   3   3  12        3.22       23.61     21.26 o 
   4   3  12       16.85       23.15     22.96 o 
   5   3  12        0.68        7.99     25.88 o 
 -10   4  12      159.24      163.47     11.34 o 
  -9   4  12      133.87      160.36     14.55 o 
  -8   4  12      248.56      265.23     18.97 o 
  -7   4  12      369.71      388.73     12.93 o 
  -6   4  12       12.89       19.33     10.79 o 
  -5   4  12       40.82       56.07     10.94 o 
  -4   4  12       69.84       81.36     10.56 o 
  -3   4  12      658.44      649.26     11.46 o 
  -2   4  12      598.46      599.88     46.10 o 
  -1   4  12      583.34      568.51     13.48 o 
   0   4  12      686.55      643.06     22.14 o 
   1   4  12       67.38       59.38     10.19 o 
   2   4  12      800.88      703.93     32.05 o 
   3   4  12      131.51      124.74     16.55 o 
   4   4  12      141.28      128.99     21.55 o 
  -9   5  12        3.17       10.28     12.07 o 
  -8   5  12       44.72       37.86     12.26 o 
  -7   5  12       10.33        8.12     12.16 o 
  -6   5  12        1.26        7.02     12.79 o 
  -5   5  12       11.94       23.11     11.09 o 
  -4   5  12       42.01       45.92     11.36 o 
  -3   5  12      200.13      171.70     11.98 o 
  -2   5  12      308.13      312.62     10.20 o 
  -1   5  12       89.26      100.86     10.44 o 
   0   5  12      206.03      205.65     10.98 o 
   1   5  12        6.36        9.71     10.90 o 
   2   5  12       19.99       30.50     12.17 o 
   3   5  12      115.59      109.48     14.09 o 
   4   5  12       17.97       -0.37     15.60 o 
  -8   6  12      483.15      448.86     14.49 o 
  -7   6  12      754.76      696.54     15.12 o 
  -6   6  12      341.16      337.72     14.38 o 
  -5   6  12      229.84      243.32     23.37 o 
  -4   6  12      152.02      178.45     10.93 o 
  -3   6  12       60.62       74.14     10.29 o 
  -2   6  12      397.00      433.17     15.59 o 
  -1   6  12       97.63      107.01     11.32 o 
   0   6  12       34.24       29.86     11.86 o 
   1   6  12       86.10       94.30     12.26 o 
   2   6  12       35.84       25.38     13.41 o 
   3   6  12       29.24       35.70     19.11 o 
  -7   7  12      142.30      146.02     14.94 o 
  -6   7  12      202.68      182.31     14.55 o 
  -5   7  12       54.25       43.41     13.57 o 
  -4   7  12      186.52      190.78     12.01 o 
  -3   7  12       80.93       81.06     11.64 o 
  -2   7  12       22.26       28.82     11.89 o 
  -1   7  12       68.88       55.79     12.49 o 
   0   7  12       28.18       30.70     13.24 o 
   1   7  12      211.58      189.43     13.94 o 
  -4   8  12        7.02       12.66     12.93 o 
  -3   8  12        2.60       -2.70     12.80 o 
  -2   8  12        0.85        6.93     16.24 o 
  -3 -16  13       94.94      103.95     15.11 o 
  -2 -16  13        7.66        4.20     14.52 o 
  -1 -16  13        9.38        6.46     14.55 o 
   0 -16  13      158.06      164.04     13.46 o 
   1 -16  13       12.20        1.32     11.45 o 
   2 -16  13      283.16      260.40     15.33 o 
   3 -16  13      270.46      233.15     12.71 o 
   4 -16  13      200.40      248.49     15.37 o 
  -5 -15  13       14.97       18.64     14.30 o 
  -4 -15  13      291.18      250.80     18.72 o 
  -3 -15  13       76.37       74.08     14.64 o 
  -2 -15  13      327.00      292.04     12.53 o 
  -1 -15  13       71.48       61.66     11.37 o 
   0 -15  13       51.74       68.25     12.88 o 
   1 -15  13       66.60       75.38     13.26 o 
   2 -15  13      805.85      814.71     18.48 o 
   3 -15  13      286.70      286.66     21.48 o 
   4 -15  13      356.09      418.02     14.79 o 
   5 -15  13        0.93        7.57     14.42 o 
  -6 -14  13       91.49       97.88     15.48 o 
  -5 -14  13        9.48        7.54     14.39 o 
  -4 -14  13        6.45        5.05     10.74 o 
  -3 -14  13       60.95       64.05     12.16 o 
  -2 -14  13        0.57       -0.18     11.65 o 
  -1 -14  13       76.57       64.98     11.55 o 
   0 -14  13      491.01      481.92     12.89 o 
   1 -14  13      215.64      203.18     12.89 o 
   2 -14  13        8.88       -5.10     12.31 o 
   3 -14  13       19.57       29.86     10.50 o 
   4 -14  13       23.43       17.94     11.22 o 
   5 -14  13      177.00      178.61     21.04 o 
   6 -14  13       56.37       40.21     11.93 o 
  -7 -13  13        3.75       16.04     21.07 o 
  -6 -13  13      191.07      151.63     13.66 o 
  -5 -13  13        1.83       17.48     12.55 o 
  -4 -13  13       16.83       23.92     11.49 o 
  -3 -13  13      129.05      110.33     10.99 o 
  -2 -13  13      692.85      576.21     11.54 o 
  -1 -13  13       20.30       22.47      8.48 o 
   0 -13  13      882.51      797.62     26.06 o 
   1 -13  13      326.68      308.95     16.28 o 
   2 -13  13      651.34      610.05     11.74 o 
   3 -13  13       56.23       60.28      8.59 o 
   4 -13  13       10.88       11.13     11.90 o 
   5 -13  13      221.58      233.04     10.41 o 
   6 -13  13       45.44       50.62     12.86 o 
   7 -13  13        9.25       14.02     13.74 o 
  -8 -12  13       17.05        4.68     22.71 o 
  -7 -12  13        2.64        6.32     17.79 o 
  -6 -12  13      384.87      453.99     44.84 o 
  -5 -12  13       86.93       97.72     11.91 o 
  -4 -12  13       19.98       17.68     17.14 o 
  -3 -12  13        4.16        5.66     10.41 o 
  -2 -12  13      446.51      391.11     30.82 o 
  -1 -12  13      439.12      382.07     32.83 o 
   0 -12  13      113.01      109.55      9.08 o 
   1 -12  13        1.72       -0.29      9.26 o 
   2 -12  13       28.30       45.01     10.52 o 
   3 -12  13      202.19      209.73     15.91 o 
   4 -12  13      292.11      282.76      9.78 o 
   5 -12  13      453.53      438.61     11.98 o 
   6 -12  13      136.03      124.12     11.21 o 
   7 -12  13      242.63      260.03     12.63 o 
   8 -12  13      101.88       94.14     12.34 o 
  -9 -11  13      102.96      100.36     16.00 o 
  -8 -11  13        6.86        2.79     17.26 o 
  -7 -11  13      164.41      183.46     17.61 o 
  -6 -11  13        1.47        8.91     12.00 o 
  -5 -11  13       53.01       59.52     11.86 o 
  -4 -11  13      202.68      174.80     24.77 o 
  -3 -11  13      269.36      265.25     25.72 o 
  -2 -11  13      460.42      392.96     36.07 o 
  -1 -11  13      625.43      554.25     32.52 o 
   0 -11  13      105.33       97.82      8.87 o 
   1 -11  13        7.57        7.99      8.34 o 
   2 -11  13       48.87       27.16      9.95 o 
   3 -11  13        0.55        8.85     14.36 o 
   4 -11  13       28.81       32.02      9.06 o 
   5 -11  13        5.70        5.79     11.27 o 
   6 -11  13       21.77       29.89     10.95 o 
   7 -11  13        5.31       16.79     13.77 o 
   8 -11  13        7.45       18.21     10.05 o 
  -9 -10  13       23.48       21.63     14.07 o 
  -8 -10  13      365.96      427.85     14.96 o 
  -7 -10  13        4.27       -2.43     15.71 o 
  -6 -10  13      177.66      217.85     12.16 o 
  -5 -10  13      195.13      225.11     11.53 o 
  -4 -10  13      256.70      255.78     17.88 o 
  -3 -10  13      567.06      649.05     21.81 o 
  -2 -10  13       39.96       57.90     10.17 o 
  -1 -10  13       50.84       65.33     12.11 o 
   0 -10  13      451.52      425.12     14.66 o 
   1 -10  13       82.87       67.64      7.97 o 
   2 -10  13     1924.08     1701.91     15.13 o 
   3 -10  13       28.62       44.34      9.83 o 
   4 -10  13       44.09       43.76      9.87 o 
   5 -10  13      558.81      562.94     14.57 o 
   6 -10  13      593.48      599.50     24.13 o 
   7 -10  13      367.91      381.47     15.20 o 
   8 -10  13      742.35      775.96     26.45 o 
 -10  -9  13       10.20       14.65     14.63 o 
  -9  -9  13        9.08        8.07     19.64 o 
  -8  -9  13      352.52      438.42     18.83 o 
  -7  -9  13       30.72       58.06     15.50 o 
  -6  -9  13      159.09      189.33     11.49 o 
  -5  -9  13      180.29      188.27     15.40 o 
  -4  -9  13      238.72      251.09     10.33 o 
  -3  -9  13      156.28      133.95      8.58 o 
  -2  -9  13     1451.91     1526.09     43.81 o 
  -1  -9  13       18.01       18.52      9.06 o 
   0  -9  13        0.47        7.56      9.08 o 
   1  -9  13      283.83      275.09     17.69 o 
   2  -9  13      174.42      171.22     11.10 o 
   3  -9  13       43.66       52.20     10.06 o 
   4  -9  13      199.66      188.70     20.28 o 
   5  -9  13       18.51       22.04      9.47 o 
   6  -9  13      467.88      493.07     12.12 o 
   7  -9  13       13.04        9.77      9.15 o 
   8  -9  13        0.59       13.07     11.10 o 
 -10  -8  13      301.91      307.96     15.89 o 
  -9  -8  13      121.85      126.91     13.73 o 
  -8  -8  13      433.88      443.71     13.70 o 
  -7  -8  13       63.03       59.52     15.02 o 
  -6  -8  13      101.15      122.63     10.27 o 
  -5  -8  13      755.51      871.92     38.84 o 
  -4  -8  13      394.88      440.90     13.59 o 
  -3  -8  13      238.05      246.46     10.91 o 
  -2  -8  13      262.32      279.72     21.28 o 
  -1  -8  13       18.16       23.63      8.97 o 
   0  -8  13      231.25      227.68      7.18 o 
   1  -8  13      433.54      387.09      8.79 o 
   2  -8  13      143.24      160.76     20.68 o 
   3  -8  13      965.33      981.02     11.31 o 
   4  -8  13      541.34      549.97     11.67 o 
   5  -8  13     1730.85     1832.83     62.84 o 
   6  -8  13      144.72      171.92      9.32 o 
   7  -8  13      213.23      245.35     13.41 o 
   8  -8  13       49.34       49.30     10.94 o 
   9  -8  13        4.81       17.96     22.40 o 
 -11  -7  13      361.34      329.38     14.13 o 
 -10  -7  13      198.76      184.31     14.97 o 
  -9  -7  13        1.83        3.50     14.09 o 
  -8  -7  13        5.04       13.71     12.77 o 
  -7  -7  13      146.18      161.58     14.97 o 
  -6  -7  13      153.83      189.00     17.98 o 
  -5  -7  13      139.39      143.71      8.51 o 
  -4  -7  13       18.28       21.13      9.59 o 
  -3  -7  13       14.30       29.27     11.73 o 
  -2  -7  13       17.24       31.51      8.94 o 
  -1  -7  13       34.51       24.88      7.34 o 
   0  -7  13      207.88      196.53     21.77 o 
   1  -7  13       37.64       40.95      7.73 o 
   2  -7  13        3.32       -5.70      7.61 o 
   3  -7  13       58.09       49.57      8.35 o 
   4  -7  13       21.87       28.44      7.60 o 
   5  -7  13      134.69      145.95     12.46 o 
   6  -7  13       92.00       92.61      8.91 o 
   7  -7  13      287.36      306.79     10.87 o 
   8  -7  13      219.59      230.96     11.88 o 
   9  -7  13      144.97      154.24     12.06 o 
 -11  -6  13       15.74       25.64     15.38 o 
 -10  -6  13      330.35      320.95     14.39 o 
  -9  -6  13      247.67      208.44     13.95 o 
  -8  -6  13       17.35       21.50     12.21 o 
  -7  -6  13      640.38      636.18     19.86 o 
  -6  -6  13     1380.10     1505.81     18.39 o 
  -5  -6  13      419.87      498.21     24.91 o 
  -4  -6  13      119.16      117.87      9.30 o 
  -3  -6  13        3.86        8.67      6.47 o 
  -2  -6  13      780.22      768.94     18.73 o 
  -1  -6  13      312.45      330.50     24.21 o 
   0  -6  13      288.08      279.69     11.35 o 
   1  -6  13       54.26       52.94      9.02 o 
   2  -6  13      169.96      187.05      8.99 o 
   3  -6  13     1034.10      978.88     58.90 o 
   4  -6  13      779.79      770.48      9.08 o 
   5  -6  13      609.39      612.33     10.29 o 
   6  -6  13        3.86       13.38      7.45 o 
   7  -6  13       20.24       26.77      9.83 o 
   8  -6  13        3.54        6.42     11.53 o 
 -11  -5  13        7.44       12.86     16.19 o 
 -10  -5  13       10.37        8.14     12.76 o 
  -9  -5  13       37.55       29.81     17.75 o 
  -8  -5  13       75.75       58.28     14.35 o 
  -7  -5  13      234.65      240.77     18.55 o 
  -6  -5  13       63.98       71.84     10.81 o 
  -5  -5  13       15.99       18.42      7.90 o 
  -4  -5  13      423.50      398.66      7.75 o 
  -3  -5  13      345.12      320.42     14.44 o 
  -2  -5  13      755.89      736.68     51.23 o 
  -1  -5  13       10.46        4.32     13.90 o 
   0  -5  13      326.73      327.82     20.10 o 
   1  -5  13       73.55       75.31      6.84 o 
   2  -5  13        1.43        4.22      7.93 o 
   3  -5  13       82.18       72.87      7.11 o 
   4  -5  13       61.35       74.70      8.22 o 
   5  -5  13       19.40       18.19      7.11 o 
   6  -5  13      207.94      211.19      9.96 o 
   7  -5  13      489.71      478.67     11.38 o 
   8  -5  13      318.95      306.53     11.42 o 
 -11  -4  13       78.92       94.27     14.64 o 
 -10  -4  13      282.31      277.70     15.26 o 
  -9  -4  13      115.51      105.63     13.05 o 
  -8  -4  13      897.07      963.86     18.16 o 
  -7  -4  13      285.54      357.04     15.64 o 
  -6  -4  13     2037.14     2401.41     19.77 o 
  -5  -4  13        3.38        7.98     10.68 o 
  -4  -4  13      547.91      569.70     33.26 o 
  -3  -4  13      545.28      600.16     12.88 o 
  -2  -4  13      487.73      475.34      7.75 o 
  -1  -4  13       44.51       52.43      7.28 o 
   0  -4  13      457.11      485.90      8.82 o 
   1  -4  13     1142.30     1119.79     28.50 o 
   2  -4  13       76.75       78.26      7.37 o 
   3  -4  13      231.18      237.92     10.31 o 
   4  -4  13        5.85       10.36      8.81 o 
   5  -4  13      242.43      228.26      8.76 o 
   6  -4  13      160.65      141.27     10.28 o 
   7  -4  13       99.60      101.13      9.51 o 
   8  -4  13      100.59      105.95     12.09 o 
 -11  -3  13       71.61       47.87     11.88 o 
 -10  -3  13       11.40       22.61     12.86 o 
  -9  -3  13       22.81       26.62      8.81 o 
  -8  -3  13        9.58       -5.56     11.22 o 
  -7  -3  13      136.38      170.36     15.37 o 
  -6  -3  13      319.27      375.57     14.18 o 
  -5  -3  13     1688.36     1989.05     19.03 o 
  -4  -3  13      251.80      283.16     12.04 o 
  -3  -3  13     1045.83     1237.82     63.72 o 
  -2  -3  13      535.64      561.16      7.89 o 
  -1  -3  13      368.63      376.29      9.09 o 
   0  -3  13       90.57      102.15      6.28 o 
   1  -3  13      231.87      253.58      8.35 o 
   2  -3  13        1.78        5.31      7.08 o 
   3  -3  13      104.23      115.88     16.50 o 
   4  -3  13        9.92        3.04      8.65 o 
   5  -3  13      663.63      633.72     16.15 o 
   6  -3  13      559.14      556.00     11.24 o 
   7  -3  13      481.79      460.69     12.09 o 
   8  -3  13      147.42      142.74     11.88 o 
 -11  -2  13       48.96       49.11     14.33 o 
 -10  -2  13      234.99      197.50     13.35 o 
  -9  -2  13      553.92      518.40     37.39 o 
  -8  -2  13      374.88      426.81     16.46 o 
  -7  -2  13       41.24       41.10     10.43 o 
  -6  -2  13      813.82      812.96     13.33 o 
  -5  -2  13     1905.60     2099.87     19.44 o 
  -4  -2  13      161.86      184.85     10.15 o 
  -3  -2  13       29.22       29.72      6.12 o 
  -2  -2  13       69.24       74.37      6.81 o 
  -1  -2  13        3.02       14.08      7.56 o 
   0  -2  13      324.73      317.00      8.48 o 
   1  -2  13        0.73        6.80      7.88 o 
   2  -2  13      119.74      113.36      8.60 o 
   3  -2  13      137.42      127.36      8.52 o 
   4  -2  13       82.04       81.28      8.73 o 
   5  -2  13      343.99      306.40     10.75 o 
   6  -2  13       33.36       37.26      9.00 o 
   7  -2  13       73.29       69.28     14.25 o 
   8  -2  13        0.04        8.28     14.71 o 
 -11  -1  13        8.02       12.43     13.76 o 
 -10  -1  13        1.15        7.63     13.62 o 
  -9  -1  13       50.73       20.58     12.39 o 
  -8  -1  13       27.08       18.91     10.46 o 
  -7  -1  13      268.57      284.38     15.63 o 
  -6  -1  13       98.87      104.61     13.56 o 
  -5  -1  13      210.60      237.79     14.44 o 
  -4  -1  13      236.21      294.45     14.59 o 
  -3  -1  13      420.05      426.58     15.15 o 
  -2  -1  13      386.74      407.23     31.46 o 
  -1  -1  13      353.52      374.47      8.73 o 
   0  -1  13      308.49      320.80      8.26 o 
   1  -1  13      218.96      231.05      8.39 o 
   2  -1  13      302.91      313.30      8.53 o 
   3  -1  13      512.81      506.08     10.02 o 
   4  -1  13      422.07      438.03     11.30 o 
   5  -1  13      391.13      373.13     24.02 o 
   6  -1  13       38.87       39.39     13.30 o 
   7  -1  13      212.05      209.27     12.76 o 
 -11   0  13      301.83      278.91     14.87 o 
 -10   0  13      444.79      398.72     14.61 o 
  -9   0  13      295.61      269.34     11.74 o 
  -8   0  13      315.86      293.65     23.85 o 
  -7   0  13      548.50      541.53     16.00 o 
  -6   0  13      418.31      443.44     15.29 o 
  -5   0  13      124.49      159.21     14.64 o 
  -4   0  13      331.45      358.32     14.79 o 
  -3   0  13       27.48       38.03     13.41 o 
  -2   0  13       16.69       45.16     13.90 o 
  -1   0  13       52.14       72.35     13.74 o 
   0   0  13        6.25        9.08      8.55 o 
   1   0  13       48.62       47.66      8.35 o 
   2   0  13        1.27        1.50      8.86 o 
   3   0  13        4.82        8.95      9.02 o 
   4   0  13       11.42       17.41     11.86 o 
   5   0  13       35.16       37.06     11.01 o 
   6   0  13        2.06        6.46     11.35 o 
   7   0  13        1.05       15.70     13.10 o 
 -11   1  13        3.90        7.84     14.00 o 
 -10   1  13       59.84       63.35     11.23 o 
  -9   1  13       14.44       21.95     12.13 o 
  -8   1  13       34.82        8.82     11.15 o 
  -7   1  13      336.54      312.28      9.92 o 
  -6   1  13      518.64      562.30     16.36 o 
  -5   1  13     1111.44     1091.51     17.83 o 
  -4   1  13       69.39       65.02     14.30 o 
  -3   1  13      556.47      572.19     15.86 o 
  -2   1  13     1049.53     1019.99     15.17 o 
  -1   1  13      228.52      224.58     15.13 o 
   0   1  13       35.28       52.22     15.38 o 
   1   1  13        2.53       12.26     14.66 o 
   2   1  13      620.90      653.41     19.08 o 
   3   1  13      753.56      715.14     20.09 o 
   4   1  13      140.07      146.63     14.35 o 
   5   1  13      195.07      177.43     16.54 o 
   6   1  13      101.14       97.53     24.50 o 
 -10   2  13      426.86      375.30     19.83 o 
  -9   2  13       37.22       40.99     12.74 o 
  -8   2  13     1061.33      985.11     14.64 o 
  -7   2  13      461.66      453.87     21.04 o 
  -6   2  13        7.63        8.57      9.65 o 
  -5   2  13       50.82       51.91     11.53 o 
  -4   2  13        2.70        8.02     11.12 o 
  -3   2  13      142.54      133.99     11.69 o 
  -2   2  13      118.45      113.85     12.04 o 
  -1   2  13       45.06       35.49     14.64 o 
   0   2  13       24.54       27.15     16.24 o 
   1   2  13        0.08       15.97     16.87 o 
   2   2  13      129.35      113.07     17.26 o 
   3   2  13      145.06      108.82     19.02 o 
   4   2  13       65.54       64.45     22.56 o 
   5   2  13        2.75      -10.83     23.77 o 
 -10   3  13      106.97      107.32     16.16 o 
  -9   3  13        7.05        8.28     11.78 o 
  -8   3  13       95.21       99.98     13.87 o 
  -7   3  13      211.16      182.64     10.32 o 
  -6   3  13      151.81      147.42     10.23 o 
  -5   3  13      238.85      216.72     19.00 o 
  -4   3  13      497.04      483.53     10.71 o 
  -3   3  13     1040.97     1077.63     50.86 o 
  -2   3  13      273.74      251.28     17.55 o 
  -1   3  13       35.37       34.83     16.44 o 
   0   3  13      161.76      170.16     18.74 o 
   1   3  13     2587.01     2256.85     25.88 o 
   2   3  13      434.19      369.93     20.68 o 
   3   3  13      244.75      206.53     20.56 o 
   4   3  13      139.82      122.96     24.55 o 
   5   3  13      146.37      139.84     23.71 o 
  -9   4  13       56.60       43.96     12.39 o 
  -8   4  13       83.33       87.51     13.11 o 
  -7   4  13       31.59       48.65     12.61 o 
  -6   4  13      151.77      113.93     19.98 o 
  -5   4  13       11.19       22.99     12.24 o 
  -4   4  13       31.88       32.24     12.06 o 
  -3   4  13      108.33       83.35     11.26 o 
  -2   4  13      251.06      229.19     12.42 o 
  -1   4  13      140.03      124.36     12.42 o 
   0   4  13        0.39        2.64     13.06 o 
   1   4  13       60.46       51.34     13.41 o 
   2   4  13      116.48      117.29     16.01 o 
   3   4  13       37.01       44.07     17.05 o 
   4   4  13       29.67       19.41     20.85 o 
  -8   5  13      242.23      244.72     12.76 o 
  -7   5  13      245.86      252.98     12.18 o 
  -6   5  13      951.26      933.22     15.34 o 
  -5   5  13      565.48      578.70     14.02 o 
  -4   5  13        2.95        2.11     12.46 o 
  -3   5  13      269.96      270.64     13.78 o 
  -2   5  13      402.26      399.63     14.34 o 
  -1   5  13      104.16       96.52     13.55 o 
   0   5  13       44.87       44.49     15.69 o 
   1   5  13       89.44       78.75     15.27 o 
   2   5  13       51.79       43.01     17.52 o 
  -7   6  13      145.92      117.55     11.68 o 
  -6   6  13       49.31       44.43     13.95 o 
  -5   6  13       30.95       38.53     11.89 o 
  -4   6  13       23.22       33.48     13.83 o 
  -3   6  13       18.59       16.72     12.56 o 
  -2   6  13       59.21       57.19     13.95 o 
  -1   6  13        5.58       13.53     12.20 o 
   0   6  13      291.29      299.47     12.84 o 
   1   6  13      101.74      114.05     13.64 o 
  -4   7  13       39.46       40.87     14.31 o 
  -3   7  13      102.68       85.82     14.87 o 
  -2   7  13       32.24       27.85     13.70 o 
  -2 -16  14       68.57       70.12     14.00 o 
  -1 -16  14       80.60       82.34     25.55 o 
   0 -16  14       67.73       67.13     14.60 o 
   1 -16  14      108.94      136.58     11.19 o 
   2 -16  14       87.10       77.59     14.73 o 
   3 -16  14      670.82      653.70     23.17 o 
  -4 -15  14       53.93       29.79     14.84 o 
  -3 -15  14       26.55       36.59     14.87 o 
  -2 -15  14      197.12      210.85     15.07 o 
  -1 -15  14       43.41       40.82     13.48 o 
   0 -15  14        4.88        5.62     13.54 o 
   1 -15  14        5.40       14.37     12.78 o 
   2 -15  14       42.39       33.93     13.28 o 
   3 -15  14        0.61        1.49     11.36 o 
   4 -15  14       78.83      103.73     14.66 o 
  -6 -14  14       62.45       38.88     15.00 o 
  -5 -14  14       94.40       82.10     12.66 o 
  -4 -14  14        5.22       19.25     12.80 o 
  -3 -14  14      202.85      200.88     13.42 o 
  -2 -14  14       22.53       11.98     11.57 o 
  -1 -14  14      239.89      241.95     12.64 o 
   0 -14  14       28.41       26.86     11.95 o 
   1 -14  14      829.70      797.03     47.41 o 
   2 -14  14      990.67     1079.11     15.54 o 
   3 -14  14       58.67       79.69     12.46 o 
   4 -14  14       18.23       25.47     14.01 o 
   5 -14  14        9.95       22.43     12.29 o 
   6 -14  14       26.75       37.87     16.51 o 
  -7 -13  14      328.15      297.17     21.01 o 
  -6 -13  14        0.99        0.81     16.03 o 
  -5 -13  14      118.34       99.35     11.90 o 
  -4 -13  14        0.65        2.75     11.84 o 
  -3 -13  14       25.61       22.11     12.28 o 
  -2 -13  14       36.59       31.64     11.68 o 
  -1 -13  14       84.01       75.94     10.24 o 
   0 -13  14        4.78       10.92     10.31 o 
   1 -13  14       26.70       23.43     12.88 o 
   2 -13  14      267.93      241.10     11.16 o 
   3 -13  14      267.98      254.41     23.86 o 
   4 -13  14       80.86       81.65      9.94 o 
   5 -13  14       11.89        6.76     11.11 o 
   6 -13  14      257.55      250.74     15.73 o 
  -8 -12  14      205.71      182.21     22.88 o 
  -7 -12  14        7.23       11.58     20.29 o 
  -6 -12  14      422.71      412.33     34.00 o 
  -5 -12  14       15.72        3.46     13.03 o 
  -4 -12  14      110.43       98.34     12.90 o 
  -3 -12  14      845.36      683.77     51.78 o 
  -2 -12  14       96.80       83.41     12.09 o 
  -1 -12  14      185.80      166.52     11.91 o 
   0 -12  14      173.69      154.49     11.99 o 
   1 -12  14        1.23        3.36     10.66 o 
   2 -12  14      106.90       96.51      9.51 o 
   3 -12  14       19.92       16.85     10.48 o 
   4 -12  14       68.53       52.67     12.06 o 
   5 -12  14       86.47      107.52     19.87 o 
   6 -12  14        0.06        5.84     14.16 o 
   7 -12  14      255.38      266.14     15.90 o 
  -8 -11  14       46.41       64.69     19.25 o 
  -7 -11  14      144.71      174.22     20.23 o 
  -6 -11  14       48.54       53.03     11.83 o 
  -5 -11  14      111.27      110.92     10.31 o 
  -4 -11  14       90.24       87.84     17.21 o 
  -3 -11  14      198.68      184.94     11.36 o 
  -2 -11  14      310.32      284.43     11.62 o 
  -1 -11  14      354.81      334.77     37.41 o 
   0 -11  14      353.78      333.80     11.63 o 
   1 -11  14        6.78       11.46      9.64 o 
   2 -11  14      136.39      138.21      9.17 o 
   3 -11  14       87.24       77.78     10.32 o 
   4 -11  14      114.26       99.38     11.87 o 
   5 -11  14      200.51      195.37     13.22 o 
   6 -11  14      274.47      270.44     11.67 o 
   7 -11  14      302.79      295.88     11.63 o 
  -9 -10  14      148.62      146.14     22.46 o 
  -8 -10  14      185.54      216.02     18.90 o 
  -7 -10  14      122.69      133.65     19.12 o 
  -6 -10  14       33.05       53.22     12.16 o 
  -5 -10  14      174.42      194.90      9.76 o 
  -4 -10  14       23.24       28.95     22.99 o 
  -3 -10  14      407.81      385.91     12.22 o 
  -2 -10  14        1.33        3.92     10.42 o 
  -1 -10  14      167.47      147.78     12.87 o 
   0 -10  14       39.58       50.31      7.55 o 
   1 -10  14       18.43       20.44      8.10 o 
   2 -10  14      170.75      176.62      9.07 o 
   3 -10  14       37.50       35.26     10.17 o 
   4 -10  14       87.64       91.52     10.82 o 
   5 -10  14       23.51       16.98     10.33 o 
   6 -10  14        1.56        5.31     10.27 o 
   7 -10  14        9.27       18.41     10.07 o 
   8 -10  14      115.28      108.83     10.29 o 
  -9  -9  14        1.47        7.78     15.39 o 
  -8  -9  14       18.46       26.61     13.66 o 
  -7  -9  14        7.74       15.36     16.52 o 
  -6  -9  14       27.43       43.61     11.25 o 
  -5  -9  14      418.20      470.32     24.29 o 
  -4  -9  14      492.78      499.28     10.48 o 
  -3  -9  14       43.45       50.97      8.67 o 
  -2  -9  14      997.05      953.95     35.85 o 
  -1  -9  14      741.69      791.89     39.19 o 
   0  -9  14      722.50      680.77     29.07 o 
   1  -9  14        9.06        9.18      8.08 o 
   2  -9  14      343.20      315.55     18.38 o 
   3  -9  14       89.33       76.27      9.11 o 
   4  -9  14      330.53      313.12     11.66 o 
   5  -9  14      461.68      457.36     22.41 o 
   6  -9  14      303.07      299.44     25.83 o 
   7  -9  14       90.16       93.83     10.95 o 
   8  -9  14        8.54       17.03     11.23 o 
 -10  -8  14      302.99      309.58     18.14 o 
  -9  -8  14       92.99      123.63     14.26 o 
  -8  -8  14        1.36        2.01     12.98 o 
  -7  -8  14      524.17      562.81     18.52 o 
  -6  -8  14      737.14      785.23     38.40 o 
  -5  -8  14       55.24       60.75      9.04 o 
  -4  -8  14       57.55       52.09      8.51 o 
  -3  -8  14      591.29      598.06     41.69 o 
  -2  -8  14      101.85      100.77     11.06 o 
  -1  -8  14      728.14      738.46     11.53 o 
   0  -8  14      218.22      225.19     23.96 o 
   1  -8  14        1.08       13.90      9.02 o 
   2  -8  14      170.43      158.55     12.37 o 
   3  -8  14       38.74       28.45     11.70 o 
   4  -8  14        0.20       -0.13      8.88 o 
   5  -8  14        5.39        7.19      8.23 o 
   6  -8  14        0.38        2.33      9.27 o 
   7  -8  14      123.80      118.49     10.67 o 
   8  -8  14      297.11      308.18     11.12 o 
 -10  -7  14        5.40        5.99     16.57 o 
  -9  -7  14       27.29       27.06     14.21 o 
  -8  -7  14      255.48      251.27     13.99 o 
  -7  -7  14      136.96      149.05     17.34 o 
  -6  -7  14     1083.67     1156.69     17.35 o 
  -5  -7  14     1787.67     1824.37     11.85 o 
  -4  -7  14      182.88      193.59      7.86 o 
  -3  -7  14     1638.37     1849.82     26.91 o 
  -2  -7  14        3.35       -0.73      7.96 o 
  -1  -7  14      258.26      270.00     10.20 o 
   0  -7  14      435.34      387.26     28.17 o 
   1  -7  14      311.21      345.59     16.68 o 
   2  -7  14      696.49      694.19     18.62 o 
   3  -7  14       76.92       86.33      7.48 o 
   4  -7  14       51.77       54.97      8.75 o 
   5  -7  14       32.88       37.38      9.73 o 
   6  -7  14      256.97      272.01     10.48 o 
   7  -7  14       11.78       23.06     10.69 o 
   8  -7  14       20.64        7.37     11.79 o 
 -10  -6  14        0.99       -9.16     19.95 o 
  -9  -6  14        0.36        2.45     15.89 o 
  -8  -6  14        0.23       -2.57     14.26 o 
  -7  -6  14       72.66       81.03     10.83 o 
  -6  -6  14        7.84       14.77     11.04 o 
  -5  -6  14        0.04       11.74     10.88 o 
  -4  -6  14        5.01        9.11      9.57 o 
  -3  -6  14      309.96      274.40     20.28 o 
  -2  -6  14        0.90        7.62      8.00 o 
  -1  -6  14       60.07       57.29      9.17 o 
   0  -6  14      311.30      308.48      8.88 o 
   1  -6  14       96.74      106.11      8.12 o 
   2  -6  14       11.68       -2.39      8.45 o 
   3  -6  14       90.45       97.21      8.42 o 
   4  -6  14       19.24       20.19      8.89 o 
   5  -6  14       34.91       26.94      8.24 o 
   6  -6  14      916.42      945.54     28.56 o 
   7  -6  14        2.09       -1.00     10.91 o 
   8  -6  14       97.06      112.07     12.12 o 
 -11  -5  14      105.50       91.60     13.35 o 
 -10  -5  14      193.55      180.37     14.97 o 
  -9  -5  14      268.52      219.55     14.03 o 
  -8  -5  14        3.75       -5.70     12.52 o 
  -7  -5  14      771.08      839.20     18.66 o 
  -6  -5  14       27.31       30.85     14.96 o 
  -5  -5  14      874.66     1013.66     26.61 o 
  -4  -5  14      724.08      750.48     20.66 o 
  -3  -5  14      765.91      762.84     34.71 o 
  -2  -5  14      612.06      572.25     21.94 o 
  -1  -5  14      688.66      728.30     20.05 o 
   0  -5  14      256.86      274.07      8.68 o 
   1  -5  14      117.06      125.66      6.69 o 
   2  -5  14      516.76      536.33     15.68 o 
   3  -5  14      115.42      114.10      8.46 o 
   4  -5  14       11.03       17.13      8.82 o 
   5  -5  14      370.56      406.94     30.03 o 
   6  -5  14        2.15        9.11      9.72 o 
   7  -5  14       78.97       86.45     10.28 o 
   8  -5  14       95.61      112.58     12.37 o 
 -11  -4  14       12.30       10.88     14.17 o 
 -10  -4  14       10.42        1.22     12.15 o 
  -9  -4  14        2.99       -8.40     16.47 o 
  -8  -4  14        2.32       11.59     11.96 o 
  -7  -4  14      294.26      329.38     16.06 o 
  -6  -4  14      297.71      306.10     15.34 o 
  -5  -4  14      110.48      137.02     11.96 o 
  -4  -4  14       72.91       81.69      7.60 o 
  -3  -4  14        4.87        3.52      6.24 o 
  -2  -4  14      424.70      471.22     20.99 o 
  -1  -4  14      162.72      137.32      6.76 o 
   0  -4  14      485.23      462.68      9.23 o 
   1  -4  14       93.65       81.28      7.00 o 
   2  -4  14     1161.68     1177.08     15.64 o 
   3  -4  14        9.51       15.04      8.83 o 
   4  -4  14       26.73       27.81      9.56 o 
   5  -4  14       43.85       47.35      9.32 o 
   6  -4  14      158.20      151.58     13.02 o 
   7  -4  14      109.17       86.84     11.13 o 
 -11  -3  14       59.61       44.52     14.17 o 
 -10  -3  14      312.06      317.61     29.27 o 
  -9  -3  14      233.11      188.28     14.19 o 
  -8  -3  14      169.01      178.00     16.05 o 
  -7  -3  14      126.18      168.38     14.16 o 
  -6  -3  14     1264.86     1128.29     14.80 o 
  -5  -3  14      316.30      314.46     15.28 o 
  -4  -3  14     1124.39     1208.09     81.54 o 
  -3  -3  14      538.27      652.59     30.45 o 
  -2  -3  14       23.24       21.49      8.04 o 
  -1  -3  14      479.06      495.29     11.73 o 
   0  -3  14        7.27       12.46      7.99 o 
   1  -3  14       22.72       17.78      8.08 o 
   2  -3  14        8.43       15.42      7.42 o 
   3  -3  14        1.13        2.01      9.08 o 
   4  -3  14      341.25      350.31      9.89 o 
   5  -3  14       37.18       39.97     10.21 o 
   6  -3  14       86.84       83.30     10.77 o 
   7  -3  14      266.07      250.94     12.75 o 
 -11  -2  14       27.74       18.48     13.70 o 
 -10  -2  14       21.79       22.52     11.46 o 
  -9  -2  14       82.83       96.40     12.67 o 
  -8  -2  14        1.95        8.32     14.58 o 
  -7  -2  14        9.78       21.43     15.22 o 
  -6  -2  14      112.89      112.56     15.07 o 
  -5  -2  14       31.02       33.11     10.63 o 
  -4  -2  14      183.59      264.97     15.15 o 
  -3  -2  14      771.90      896.44     87.63 o 
  -2  -2  14      517.36      555.06     18.65 o 
  -1  -2  14      338.43      339.45      9.17 o 
   0  -2  14     1031.81      993.49     26.04 o 
   1  -2  14       81.57       90.74      8.71 o 
   2  -2  14      366.23      356.96     12.07 o 
   3  -2  14       35.31       36.48      9.01 o 
   4  -2  14       38.87       41.35      9.79 o 
   5  -2  14      215.13      214.78     10.92 o 
   6  -2  14      382.18      354.90     11.81 o 
   7  -2  14      183.61      157.16     13.13 o 
 -11  -1  14        7.88       18.02     15.63 o 
 -10  -1  14       74.67       78.83     11.68 o 
  -9  -1  14      238.81      227.07     11.17 o 
  -8  -1  14      423.82      422.42     12.34 o 
  -7  -1  14      427.14      479.75     16.00 o 
  -6  -1  14      682.77      791.40     17.15 o 
  -5  -1  14       53.09       61.22     10.66 o 
  -4  -1  14       50.08       76.21     15.36 o 
  -3  -1  14      817.82      940.93     16.82 o 
  -2  -1  14       13.60       20.54     10.75 o 
  -1  -1  14       31.83       31.73      6.78 o 
   0  -1  14      261.00      265.47     11.44 o 
   1  -1  14      250.72      220.97      9.10 o 
   2  -1  14        0.87        0.65      9.33 o 
   3  -1  14        5.05        4.81      9.06 o 
   4  -1  14       28.13       23.37     10.30 o 
   5  -1  14       48.33       21.51     16.13 o 
   6  -1  14      111.03      123.70     14.47 o 
 -10   0  14       18.52        2.53     11.99 o 
  -9   0  14       93.22       89.10     12.42 o 
  -8   0  14      103.20      113.25      9.87 o 
  -7   0  14      274.10      261.51     17.67 o 
  -6   0  14       78.57       85.89     16.26 o 
  -5   0  14      544.02      598.02     17.97 o 
  -4   0  14      524.25      596.64     17.65 o 
  -3   0  14      793.58      871.89     18.34 o 
  -2   0  14      589.11      648.95     16.32 o 
  -1   0  14      381.02      428.95     16.93 o 
   0   0  14      219.72      218.78     16.88 o 
   1   0  14      114.15      140.23      9.73 o 
   2   0  14      996.96      975.52     11.66 o 
   3   0  14      466.57      488.76     18.99 o 
   4   0  14      236.32      255.24     13.44 o 
   5   0  14       48.70       44.71     12.54 o 
   6   0  14       35.41       46.67     13.71 o 
 -10   1  14      160.28      156.92     15.59 o 
  -9   1  14      193.31      178.39     20.58 o 
  -8   1  14      113.22       94.80     11.07 o 
  -7   1  14     1192.66     1151.27    142.59 o 
  -6   1  14       14.09       15.36      9.85 o 
  -5   1  14        2.59       10.29     11.87 o 
  -4   1  14      241.02      270.81     15.91 o 
  -3   1  14       46.48       54.76     15.89 o 
  -2   1  14       20.24       27.05     11.73 o 
  -1   1  14      138.45      159.29     17.32 o 
   0   1  14       32.11       29.56     15.41 o 
   1   1  14        5.02       22.75     18.43 o 
   2   1  14       15.82       16.76     17.99 o 
   3   1  14       24.40       26.27     20.50 o 
   4   1  14       30.35       21.99     23.63 o 
   5   1  14        4.11        2.81     22.94 o 
 -10   2  14       23.52       25.37     13.33 o 
  -9   2  14       17.82       19.63     11.60 o 
  -8   2  14       64.71       72.37     13.38 o 
  -7   2  14      732.52      672.01     12.59 o 
  -6   2  14      268.65      259.25     12.64 o 
  -5   2  14        2.88       17.53     10.92 o 
  -4   2  14      389.28      426.51     16.68 o 
  -3   2  14      701.28      751.09     19.12 o 
  -2   2  14      396.52      423.28     17.06 o 
  -1   2  14      179.23      156.38     16.50 o 
   0   2  14      736.90      736.79     20.73 o 
   1   2  14      253.40      179.57     20.19 o 
   2   2  14     1826.43     1689.90     26.48 o 
   3   2  14       33.20       32.96     23.16 o 
   4   2  14      132.03      157.13     25.77 o 
  -9   3  14       31.82       17.60     12.93 o 
  -8   3  14       27.47       26.19     14.15 o 
  -7   3  14        2.15       -4.65     10.71 o 
  -6   3  14        2.06        9.54     12.81 o 
  -5   3  14       49.07       65.06     12.47 o 
  -4   3  14      311.03      312.57     13.14 o 
  -3   3  14       38.85       22.38     12.19 o 
  -2   3  14      101.94       95.28     17.96 o 
  -1   3  14        0.65        4.10     18.11 o 
   0   3  14       10.67       -1.68     18.59 o 
   1   3  14      100.52       99.52     20.39 o 
   2   3  14      156.83      131.75     21.14 o 
   3   3  14      181.57      148.25     23.70 o 
  -8   4  14      220.51      223.09     13.02 o 
  -7   4  14      165.77      138.35     14.10 o 
  -6   4  14       74.73       75.56     13.46 o 
  -5   4  14      264.80      247.10     14.24 o 
  -4   4  14      136.13      127.85     12.34 o 
  -3   4  14      313.74      274.42     13.75 o 
  -2   4  14      325.59      307.98     15.16 o 
  -1   4  14      162.86      145.74     14.12 o 
   0   4  14       70.19       72.74     13.63 o 
   1   4  14      137.66      117.74     16.56 o 
   2   4  14      128.46      106.66     16.41 o 
  -7   5  14        1.34       16.58     14.43 o 
  -6   5  14       43.32       51.23     13.94 o 
  -5   5  14        1.97        9.76     14.20 o 
  -4   5  14      115.99      114.66     13.53 o 
  -3   5  14       16.69       20.45     13.53 o 
  -2   5  14       81.92       64.62     13.62 o 
  -1   5  14        6.06        4.20     15.00 o 
   0   5  14      133.52      129.01     17.44 o 
   0 -16  15       73.57       75.43     14.24 o 
   1 -16  15       67.78       53.27     22.60 o 
  -3 -15  15       12.88       19.71     14.50 o 
  -2 -15  15      404.56      418.59     22.33 o 
  -1 -15  15       11.22       30.06     13.61 o 
   0 -15  15      196.28      187.56     13.39 o 
   1 -15  15      156.60      162.31     13.25 o 
   2 -15  15      401.93      357.21     13.14 o 
   3 -15  15      127.20      136.42     15.41 o 
  -5 -14  15      232.66      219.07     15.47 o 
  -4 -14  15       81.02       80.43     14.54 o 
  -3 -14  15      129.79       94.80     24.24 o 
  -2 -14  15      135.81      121.53     13.55 o 
  -1 -14  15       22.48       26.81     10.69 o 
   0 -14  15        3.23       -6.82     12.44 o 
   1 -14  15      326.82      341.15     15.48 o 
   2 -14  15      490.77      506.66     14.38 o 
   3 -14  15      119.09      141.60     18.12 o 
   4 -14  15       10.02       33.09     13.85 o 
   5 -14  15       98.58      109.30     15.10 o 
  -6 -13  15      136.36      138.51     15.81 o 
  -5 -13  15      275.68      279.93     25.61 o 
  -4 -13  15      136.65      110.31     13.43 o 
  -3 -13  15      381.12      364.29     22.27 o 
  -2 -13  15      466.29      424.57     22.52 o 
  -1 -13  15       94.82       88.00     11.84 o 
   0 -13  15       89.25      116.33     12.48 o 
   1 -13  15       14.82       18.96     12.22 o 
   2 -13  15       33.76       47.23     17.66 o 
   3 -13  15      121.47      104.16     11.84 o 
   4 -13  15        2.01        8.67     11.06 o 
   5 -13  15       15.63       26.47     12.56 o 
  -7 -12  15        4.91       -2.44     21.99 o 
  -6 -12  15        0.31        8.23     13.52 o 
  -5 -12  15       45.52       42.88     12.94 o 
  -4 -12  15        5.71       10.06     12.28 o 
  -3 -12  15      175.87      146.08     10.86 o 
  -2 -12  15      324.85      313.78     16.48 o 
  -1 -12  15      417.57      350.71     20.73 o 
   0 -12  15       88.06       87.06      8.83 o 
   1 -12  15        4.06        3.72     11.89 o 
   2 -12  15      102.65      104.68      9.80 o 
   3 -12  15       25.49       33.31     13.26 o 
   4 -12  15      214.38      224.64     13.24 o 
   5 -12  15       98.27       95.28     12.20 o 
   6 -12  15      161.08      202.71     21.40 o 
  -8 -11  15      213.22      204.67     22.66 o 
  -7 -11  15      215.68      286.59     19.56 o 
  -6 -11  15       16.05       13.09     12.94 o 
  -5 -11  15        1.37        8.64     13.12 o 
  -4 -11  15      219.53      211.87     12.22 o 
  -3 -11  15       34.35       33.05     12.44 o 
  -2 -11  15      116.11      109.31     13.98 o 
  -1 -11  15      488.27      476.69     24.86 o 
   0 -11  15       95.12       92.26     10.79 o 
   1 -11  15        2.17        5.51     10.50 o 
   2 -11  15       46.60       43.91     10.80 o 
   3 -11  15        4.81        2.81     11.83 o 
   4 -11  15        1.27        1.82     10.66 o 
   5 -11  15       11.15       12.50     12.38 o 
   6 -11  15       15.07       25.74      9.69 o 
  -8 -10  15        1.71       15.27     14.76 o 
  -7 -10  15       25.81       43.36     19.53 o 
  -6 -10  15        4.78        2.92     10.36 o 
  -5 -10  15       13.53       15.70      8.69 o 
  -4 -10  15       23.23       15.70      9.58 o 
  -3 -10  15     1078.82     1004.72     13.55 o 
  -2 -10  15      487.82      502.55     31.67 o 
  -1 -10  15      510.76      454.71     15.35 o 
   0 -10  15      462.05      383.37     11.87 o 
   1 -10  15      194.28      149.90     10.74 o 
   2 -10  15      904.43      877.12     23.12 o 
   3 -10  15       46.89       42.29      9.95 o 
   4 -10  15      134.63      123.97     16.75 o 
   5 -10  15      353.41      345.02     10.08 o 
   6 -10  15       31.58       34.51      9.89 o 
   7 -10  15        8.87        7.82     12.49 o 
  -9  -9  15       26.59       29.98     15.31 o 
  -8  -9  15      178.45      197.16     14.60 o 
  -7  -9  15      117.15      105.27     17.23 o 
  -6  -9  15      825.61      780.05     52.59 o 
  -5  -9  15      302.67      289.37     43.76 o 
  -4  -9  15        7.81        3.66     11.40 o 
  -3  -9  15       23.97        9.14     10.47 o 
  -2  -9  15      387.78      386.45     27.28 o 
  -1  -9  15      134.61      150.89     10.49 o 
   0  -9  15       66.77       60.13     10.67 o 
   1  -9  15        0.04        4.52      9.14 o 
   2  -9  15       38.57       33.69      8.91 o 
   3  -9  15      106.40      123.81     11.56 o 
   4  -9  15        0.40        7.11      8.76 o 
   5  -9  15       51.76       45.67     10.21 o 
   6  -9  15        3.25       18.57     11.00 o 
   7  -9  15       97.11       77.77     11.04 o 
  -9  -8  15        6.84       14.34     15.09 o 
  -8  -8  15       91.05      100.27     14.20 o 
  -7  -8  15      924.25      959.04     18.94 o 
  -6  -8  15      807.60      853.01     39.88 o 
  -5  -8  15      384.40      435.70     13.35 o 
  -4  -8  15      182.54      181.63     11.05 o 
  -3  -8  15       28.42       29.95     11.01 o 
  -2  -8  15     1417.02     1447.72     30.57 o 
  -1  -8  15      246.10      228.16     10.76 o 
   0  -8  15      847.57      778.88     40.04 o 
   1  -8  15      602.20      622.54     59.02 o
[truncated: 40,502 more chars]
